# Supplementary material for: N-(2,4-Dichloro­phen­yl)benzene­sulfonamide
Source: Acta Crystallogr Sect E Struct Rep Online. 2009 Dec 24;66(Pt 1):o229. doi: 10.1107/S160053680905452X (PMC2980121; doi:10.1107/S160053680905452X)
Supplement: Supplementary file 2 [file e-66-0o229-Isup2.hkl]

# 
# h,k,l, Fc-squared, Fo-squared, sigma(Fo-squared) and status flag 
# 
data_I
_shelx_title ' S15 P21/C' 
_shelx_refln_list_code          4 
_shelx_F_calc_maximum      378.97 
_exptl_crystal_F_000      1232.00 
_reflns_d_resolution_high  0.8301 
 
loop_ 
 _symmetry_equiv_pos_as_xyz 
 'x, y, z' 
 '-x, y+1/2, -z+1/2' 
 '-x, -y, -z' 
 'x, -y-1/2, z-1/2' 
 
_cell_length_a     8.2428 
_cell_length_b    19.4730 
_cell_length_c    16.8730 
_cell_angle_alpha  90.000 
_cell_angle_beta  103.317 
_cell_angle_gamma  90.000 
 
_shelx_F_squared_multiplier     1.000 
 
loop_ 
 _refln_index_h 
 _refln_index_k 
 _refln_index_l 
 _refln_F_squared_calc 
 _refln_F_squared_meas 
 _refln_F_squared_sigma 
 _refln_observed_status 
   1   0   0       59.83      167.60      5.57 o 
   2   0   0    86557.04    87542.96    251.27 o 
   3   0   0      212.13      215.15      7.25 o 
   4   0   0     1796.20     1719.02     38.71 o 
   5   0   0        3.02        1.74      7.62 o 
   6   0   0      529.70      782.13    203.14 o 
   7   0   0       14.35       11.36      9.62 o 
   8   0   0       65.44       31.96     10.34 o 
   9   0   0        3.75       13.87     17.70 o 
   1   1   0     6737.55     7217.32     65.60 o 
   2   1   0    11706.24    12130.60     74.15 o 
   3   1   0    16685.48    16275.91    188.49 o 
   4   1   0     4271.83     4377.03     39.45 o 
   5   1   0      365.28      340.32      7.05 o 
   6   1   0       44.65       48.11      6.49 o 
   7   1   0      208.70      210.87     13.02 o 
   8   1   0        4.52        5.98      7.17 o 
   9   1   0       54.02       38.23     15.03 o 
   1   2   0     4115.01     4328.71     41.33 o 
   2   2   0      336.35      315.05      2.85 o 
   3   2   0      492.77      398.29      6.65 o 
   4   2   0      107.03      115.73      6.44 o 
   5   2   0      826.13      769.75     12.07 o 
   6   2   0      138.14      116.30      6.87 o 
   7   2   0       63.77       69.16      6.94 o 
   8   2   0        1.30        4.44      7.28 o 
   9   2   0        7.85        5.00      9.21 o 
   1   3   0       14.00       16.24      1.84 o 
   2   3   0    16868.18    16746.76     91.46 o 
   3   3   0      161.07      171.07      2.88 o 
   4   3   0      691.01      658.42     20.81 o 
   5   3   0       35.61       35.57      5.56 o 
   6   3   0      121.10      115.00      6.86 o 
   7   3   0       69.95       70.64      7.00 o 
   8   3   0       69.27       75.30      7.88 o 
   9   3   0        1.94       29.38     14.31 o 
   0   4   0       66.00       97.76      4.61 o 
   1   4   0     3592.89     3808.96     47.71 o 
   2   4   0      358.31      328.16      6.79 o 
   3   4   0      892.74      862.08      6.94 o 
   4   4   0       22.52       30.77      3.94 o 
   5   4   0      265.31      252.73      5.29 o 
   6   4   0      104.36       92.57      6.87 o 
   7   4   0        1.58        3.36      5.81 o 
   8   4   0       15.93       13.73      7.50 o 
   9   4   0       60.94       45.49     13.32 o 
   1   5   0     2240.78     2117.40     16.60 o 
   2   5   0     2622.29     2793.79     25.80 o 
   3   5   0      391.79      419.03      3.86 o 
   4   5   0       53.66       43.96      3.02 o 
   5   5   0      201.48      190.91      6.10 o 
   6   5   0        4.57        1.14      6.38 o 
   7   5   0      109.54      101.20      6.53 o 
   8   5   0       10.23       20.52      7.71 o 
   9   5   0       17.12       40.22     16.49 o 
   0   6   0     2883.59     2845.96     27.58 o 
   1   6   0       52.43       50.78      2.40 o 
   2   6   0     3148.68     3508.97     40.17 o 
   3   6   0       21.66       40.62      2.98 o 
   4   6   0      150.71      123.17      3.68 o 
   5   6   0     1105.97     1130.50     10.75 o 
   6   6   0       14.42       15.50     10.12 o 
   7   6   0       69.17       73.27      6.59 o 
   8   6   0      240.81      274.31     18.61 o 
   9   6   0       85.18       99.31     18.68 o 
   1   7   0        4.76        8.04      2.44 o 
   2   7   0     4578.95     4635.88     38.60 o 
   3   7   0     3739.13     3745.10     43.16 o 
   4   7   0      545.62      494.46      5.77 o 
   5   7   0      283.61      267.92      6.28 o 
   6   7   0      312.95      305.92     16.14 o 
   7   7   0       10.76       11.12      6.40 o 
   8   7   0        5.97       -2.12      9.42 o 
   9   7   0       61.26       44.39     23.18 o 
   0   8   0    12778.72    14478.32     26.18 o 
   1   8   0       13.40       19.13      2.56 o 
   2   8   0      177.76      194.72      4.03 o 
   3   8   0        2.66       -0.93      3.27 o 
   4   8   0       74.89       69.64      4.42 o 
   5   8   0      285.04      279.57      6.62 o 
   6   8   0      810.08      776.63      9.88 o 
   7   8   0        1.61       20.40      6.75 o 
   8   8   0       31.54       17.88      8.30 o 
   9   8   0       18.99       73.49     10.84 o 
   1   9   0     2812.24     2920.64     25.18 o 
   2   9   0      534.03      568.75     11.67 o 
   3   9   0      300.72      284.56      4.71 o 
   4   9   0      102.72       98.46      5.87 o 
   5   9   0        4.48       13.82      5.74 o 
   6   9   0       18.15       26.53      6.63 o 
   7   9   0       26.54       50.34      6.98 o 
   8   9   0        0.08       -2.99      8.00 o 
   0  10   0     7658.15     8030.54    105.18 o 
   1  10   0      729.77      786.22      9.56 o 
   2  10   0        0.94       11.22      2.89 o 
   3  10   0       19.02       30.40      3.73 o 
   4  10   0      868.67      895.52      8.68 o 
   5  10   0      139.52      134.73      6.36 o 
   6  10   0      309.22      330.65      9.26 o 
   7  10   0        0.04        7.82      9.73 o 
   8  10   0       36.35       27.30     11.73 o 
   1  11   0     1082.89     1131.41     10.84 o 
   2  11   0     6445.07     6714.53     33.92 o 
   3  11   0      397.59      399.43      7.89 o 
   4  11   0      238.59      259.48      8.65 o 
   5  11   0       39.46       52.94      6.19 o 
   6  11   0       17.85       12.36      8.93 o 
   7  11   0       26.43       31.83      9.43 o 
   8  11   0       20.10       31.07     13.17 o 
   0  12   0      658.84      684.89     12.56 o 
   1  12   0     1840.85     1981.14     22.23 o 
   2  12   0      455.82      463.34      6.40 o 
   3  12   0      850.36      825.78      9.13 o 
   4  12   0       91.98       91.47      7.94 o 
   5  12   0     1105.82     1088.06     11.90 o 
   6  12   0       62.99       68.84      9.43 o 
   7  12   0      187.33      184.24     10.71 o 
   8  12   0       19.66       28.60     13.34 o 
   1  13   0      282.24      296.00      6.67 o 
   2  13   0     2047.44     2062.65     22.16 o 
   3  13   0      352.08      340.59      7.76 o 
   4  13   0      801.71      771.80     21.61 o 
   5  13   0       56.69       87.72      7.82 o 
   6  13   0       29.35       42.63      9.34 o 
   7  13   0        0.00      -14.98     14.98 o 
   8  13   0       10.54      -13.78     13.78 o 
   0  14   0     6361.63     6582.34    100.63 o 
   1  14   0     2271.55     2414.58     14.51 o 
   2  14   0      491.62      516.66      9.40 o 
   3  14   0     1307.43     1289.91     11.82 o 
   4  14   0       61.59       65.47      8.70 o 
   5  14   0       34.50       57.24      7.68 o 
   6  14   0        0.50       -1.52      9.66 o 
   7  14   0        0.26      -10.37     11.94 o 
   1  15   0     5824.84     6119.16     54.44 o 
   2  15   0     1387.45     1447.44     13.12 o 
   3  15   0       18.17       41.04     15.82 o 
   4  15   0       67.92       72.73      8.73 o 
   5  15   0      139.82      135.26      9.19 o 
   6  15   0        0.64        1.69     10.28 o 
   7  15   0       32.64       35.69     12.85 o 
   0  16   0        9.17       14.23      9.80 o 
   1  16   0       54.08      106.43      8.92 o 
   2  16   0        1.03       -0.35      7.85 o 
   3  16   0       24.32       28.09      7.87 o 
   4  16   0      199.63      213.24      9.02 o 
   5  16   0       89.22       94.84     10.92 o 
   6  16   0        6.67       10.40     13.73 o 
   7  16   0        1.65       -8.13     12.80 o 
   1  17   0        6.60        2.43      7.31 o 
   2  17   0        0.08       -9.04      9.04 o 
   3  17   0      124.32      103.54     10.21 o 
   4  17   0       25.69       11.43      8.73 o 
   5  17   0        5.12        7.64      7.88 o 
   6  17   0       49.95       78.17     10.67 o 
   0  18   0      194.11      176.10     11.55 o 
   1  18   0      462.94      416.68     10.78 o 
   2  18   0       85.21       66.35      8.21 o 
   3  18   0       19.83       13.74      8.06 o 
   4  18   0       39.42       31.24     10.63 o 
   5  18   0        0.06       16.47      8.34 o 
   6  18   0        3.41        5.05     10.54 o 
   1  19   0       20.34        5.09      8.11 o 
   2  19   0        8.55       -6.14      9.11 o 
   3  19   0      218.17      229.58     12.52 o 
   4  19   0       77.27       60.46     10.69 o 
   5  19   0       43.86       48.18     21.81 o 
   0  20   0      204.05      234.94     17.01 o 
   1  20   0       16.89       15.09      8.15 o 
   2  20   0        0.26        1.87      9.77 o 
   3  20   0        5.36       -1.67     10.41 o 
   4  20   0        2.63       -3.94     10.92 o 
   5  20   0       13.71       40.17     13.39 o 
   1  21   0        1.00        9.42      8.21 o 
   2  21   0       64.13       57.92     10.97 o 
   3  21   0        9.29       15.04     10.44 o 
   4  21   0        0.01       -7.22     10.81 o 
   0  22   0       14.73      -14.73     14.73 o 
   1  22   0      391.28      386.16     17.78 o 
   2  22   0       38.26       19.17     10.56 o 
   3  22   0       27.26       12.21     18.09 o 
   1  23   0       34.21       30.85     15.57 o 
  -9   1   1       22.02       11.82     25.90 o 
  -8   1   1      189.70      199.73     11.49 o 
  -7   1   1       25.13       25.78      6.61 o 
  -6   1   1      921.77      909.13     18.69 o 
  -5   1   1      461.96      409.78      4.98 o 
  -4   1   1        0.90        0.14      3.76 o 
  -3   1   1     3917.07     4127.95     23.29 o 
  -2   1   1    15272.86    15737.86     49.47 o 
  -1   1   1     2560.20     2762.05     31.71 o 
   1   1   1      599.02      627.68      9.35 o 
   2   1   1    62662.22    59776.62    386.33 o 
   3   1   1      406.95      400.67      9.24 o 
   4   1   1    17086.68    17600.55    106.27 o 
   5   1   1       60.86       73.75      5.96 o 
   6   1   1       21.35       16.60      6.43 o 
   7   1   1        0.26       -3.32      6.88 o 
   8   1   1       46.81       55.20      7.82 o 
   9   1   1        0.01       -7.98      7.98 o 
  -9   2   1        0.04       -4.19     19.41 o 
  -8   2   1      146.79      175.17     12.25 o 
  -7   2   1       75.99       65.52      6.75 o 
  -6   2   1       17.08       17.82      5.27 o 
  -5   2   1      824.94      818.66      9.34 o 
  -4   2   1     2777.03     2724.08     14.77 o 
  -3   2   1       51.66       99.82      3.66 o 
  -2   2   1      236.97      236.82      2.82 o 
  -1   2   1     4948.58     5073.65     48.45 o 
   0   2   1       17.21       18.72      2.16 o 
   1   2   1     2333.95     2457.54     43.61 o 
   2   2   1    11409.20    11636.14     50.60 o 
   3   2   1     4457.80     4469.90     54.13 o 
   4   2   1     3286.29     3086.42     48.96 o 
   5   2   1      752.50      733.71     14.46 o 
   6   2   1      195.20      207.02      7.74 o 
   7   2   1       53.48       65.55      7.30 o 
   8   2   1        1.47        0.67      7.45 o 
   9   2   1       49.96       62.06     11.57 o 
  -9   3   1        5.20       10.87     12.41 o 
  -8   3   1        0.69        4.58      8.46 o 
  -7   3   1        0.41        0.68      6.34 o 
  -6   3   1        1.75       -0.16      5.33 o 
  -5   3   1        6.09        1.24      3.40 o 
  -4   3   1        5.93        3.66      2.73 o 
  -3   3   1     1787.92     1778.80     12.35 o 
  -2   3   1      140.68      171.70      5.56 o 
  -1   3   1     6031.49     6204.42     50.29 o 
   0   3   1        4.29        8.46      2.49 o 
   1   3   1      256.77      244.77      2.83 o 
   2   3   1      335.71      296.24      3.42 o 
   3   3   1     1994.42     2101.01     19.44 o 
   4   3   1     1283.08     1252.74     15.27 o 
   5   3   1      393.88      375.67      7.61 o 
   6   3   1       44.78       42.59      6.78 o 
   7   3   1        3.71       11.17      6.83 o 
   8   3   1        0.26       -7.62      7.62 o 
   9   3   1       10.01       45.63      9.30 o 
  -9   4   1        0.29       15.05     12.21 o 
  -8   4   1      113.29      121.11      9.24 o 
  -7   4   1        0.96        0.62      6.59 o 
  -6   4   1      103.93      118.34      5.89 o 
  -5   4   1      189.35      185.58      4.54 o 
  -4   4   1     1606.59     1631.11     11.25 o 
  -3   4   1        3.78        4.90      2.34 o 
  -2   4   1     3918.63     4487.16     30.20 o 
  -1   4   1      119.38      116.04      2.99 o 
   0   4   1    37217.14    39495.40    333.46 o 
   1   4   1      749.94      766.69     10.31 o 
   2   4   1     7318.40     7230.12     39.65 o 
   3   4   1       91.77       74.40      2.43 o 
   4   4   1     4611.49     4403.02     37.29 o 
   5   4   1        2.12       -1.24      5.69 o 
   6   4   1      345.31      300.56      8.20 o 
   7   4   1        0.64        6.09      6.98 o 
   8   4   1       25.26       44.11      9.88 o 
   9   4   1       30.52       12.31      9.71 o 
  -9   5   1       68.29      105.69     13.85 o 
  -8   5   1        7.26        7.15      8.84 o 
  -7   5   1      100.78       64.19      7.55 o 
  -6   5   1      673.37      660.04      8.38 o 
  -5   5   1      134.37      167.16      6.84 o 
  -4   5   1       39.17       31.85      2.96 o 
  -3   5   1     1566.28     1629.42      5.93 o 
  -2   5   1      583.09      635.24      8.39 o 
  -1   5   1     6625.99     6328.00     86.03 o 
   0   5   1        0.14       -1.39      2.93 o 
   1   5   1     6253.32     5932.30     77.40 o 
   2   5   1       65.17       56.45      2.10 o 
   3   5   1      362.08      360.62      4.45 o 
   4   5   1     1802.97     1749.48     29.98 o 
   5   5   1      405.52      395.72      7.74 o 
   6   5   1      207.82      173.52      7.64 o 
   7   5   1      173.47      209.97     11.95 o 
   8   5   1       17.77       14.59      7.87 o 
   9   5   1       27.00       25.89     10.15 o 
  -9   6   1       36.67       71.07     16.19 o 
  -8   6   1        7.17        8.33      9.03 o 
  -7   6   1        8.97       12.85      6.23 o 
  -6   6   1        4.34       18.05      7.25 o 
  -5   6   1      650.28      663.71      6.87 o 
  -4   6   1        0.04       35.74     10.46 o 
  -3   6   1      962.57      877.43      8.67 o 
  -2   6   1     1034.76     1144.84      9.47 o 
  -1   6   1       43.80       39.79      2.91 o 
   0   6   1     1777.90     1782.44     14.83 o 
   1   6   1      166.05      165.04      2.44 o 
   2   6   1      436.89      368.11      7.09 o 
   3   6   1      241.58      224.31      3.12 o 
   4   6   1      522.52      477.87      6.10 o 
   5   6   1     1638.99     1612.79     11.57 o 
   6   6   1      248.31      233.14      8.18 o 
   7   6   1       52.66       76.55      7.79 o 
   8   6   1        0.59        1.30      9.81 o 
   9   6   1       36.85       40.71     10.45 o 
  -9   7   1        4.08       -2.77     15.50 o 
  -8   7   1      286.99      337.54     11.65 o 
  -7   7   1       57.98       67.29      6.67 o 
  -6   7   1     1136.44     1245.42     17.40 o 
  -5   7   1       47.70       54.87      4.91 o 
  -4   7   1      429.57      425.04      6.91 o 
  -3   7   1      678.57      698.39      9.82 o 
  -2   7   1     5632.12     5893.12     74.05 o 
  -1   7   1      307.53      320.64      4.21 o 
   0   7   1    11377.61    12536.66     73.13 o 
   1   7   1      524.74      532.20      6.46 o 
   2   7   1     6196.63     6190.60     36.27 o 
   3   7   1      117.85      112.25      2.75 o 
   4   7   1      301.41      296.90      6.20 o 
   5   7   1      101.42      106.21      6.22 o 
   6   7   1     1926.38     1857.93     28.64 o 
   7   7   1        4.73       14.99      7.32 o 
   8   7   1        8.86       21.79      9.03 o 
   9   7   1        0.17       20.38     35.21 o 
  -9   8   1        0.77       16.99     30.76 o 
  -8   8   1      123.36      149.12     12.07 o 
  -7   8   1      539.27      586.53      9.31 o 
  -6   8   1        3.38        5.72      6.73 o 
  -5   8   1     3193.58     3245.73     23.14 o 
  -4   8   1      300.99      343.70     14.33 o 
  -3   8   1        9.20       29.21      3.45 o 
  -2   8   1     1420.19     1470.06      9.53 o 
  -1   8   1     1142.26     1283.38     13.87 o 
   0   8   1      150.34      146.68      5.81 o 
   1   8   1      622.28      654.22      7.28 o 
   2   8   1       37.90       41.64      2.69 o 
   3   8   1      912.77      787.77      8.19 o 
   4   8   1      808.00      738.58     14.54 o 
   5   8   1       41.31       57.07      5.94 o 
   6   8   1      313.41      330.99     10.73 o 
   7   8   1        0.26       -2.91     13.11 o 
   8   8   1       24.90       27.02      8.25 o 
  -9   9   1        6.34        0.13     13.96 o 
  -8   9   1        0.81        7.41      8.35 o 
  -7   9   1       61.33       60.04      7.70 o 
  -6   9   1        0.02       10.13      6.49 o 
  -5   9   1       62.65       71.29      4.80 o 
  -4   9   1     2267.45     2379.08     14.60 o 
  -3   9   1       99.37       92.19      4.59 o 
  -2   9   1     7027.63     7772.17     62.03 o 
  -1   9   1      955.06     1078.30      8.39 o 
   0   9   1      286.01      350.36     10.29 o 
   1   9   1      895.53      884.76      7.36 o 
   2   9   1       23.64       27.67      2.72 o 
   3   9   1      313.17      307.59      8.35 o 
   4   9   1      504.37      501.64      8.94 o 
   5   9   1      368.84      362.65      7.99 o 
   6   9   1        1.00        5.03      8.59 o 
   7   9   1      127.06      143.87      8.90 o 
   8   9   1       54.24       65.30     13.41 o 
  -8  10   1      307.13      315.82     10.16 o 
  -7  10   1        0.86        3.68      7.40 o 
  -6  10   1      989.68      986.28     11.60 o 
  -5  10   1      280.85      299.31      9.27 o 
  -4  10   1      196.79      196.90      5.11 o 
  -3  10   1       22.95       37.64      3.80 o 
  -2  10   1       66.35       69.69      3.33 o 
  -1  10   1     2381.48     2476.76     20.35 o 
   0  10   1     2235.76     2354.95     15.21 o 
   1  10   1      514.53      514.80      6.96 o 
   2  10   1      197.67      242.37      4.09 o 
   3  10   1      882.80      844.16     10.58 o 
   4  10   1      819.59      875.44     13.44 o 
   5  10   1      144.25      162.70      7.21 o 
   6  10   1       29.98       38.37     11.36 o 
   7  10   1       33.40       22.07     11.59 o 
   8  10   1      146.71      169.69     16.41 o 
  -8  11   1        1.73       14.11     11.69 o 
  -7  11   1      108.23      103.97      9.47 o 
  -6  11   1        5.01       17.41      7.43 o 
  -5  11   1        6.19        6.19      5.93 o 
  -4  11   1      616.17      581.05      6.68 o 
  -3  11   1      347.39      403.99      7.82 o 
  -2  11   1      192.71      220.24      6.74 o 
  -1  11   1      344.03      420.87      6.44 o 
   0  11   1     1990.05     2022.24     25.70 o 
   1  11   1     4140.34     4205.47     55.80 o 
   2  11   1     1434.39     1398.32     12.30 o 
   3  11   1      146.14      144.19      5.23 o 
   4  11   1      176.25      163.29     13.84 o 
   5  11   1     2304.41     2262.55     17.33 o 
   6  11   1      104.33      103.04     11.92 o 
   7  11   1      246.25      260.67     13.21 o 
   8  11   1        8.85       15.26     17.80 o 
  -8  12   1       57.93       48.03     21.48 o 
  -7  12   1        1.09      -10.17     11.51 o 
  -6  12   1      292.28      304.17      8.67 o 
  -5  12   1      179.46      184.74      7.04 o 
  -4  12   1       26.39       27.42      6.19 o 
  -3  12   1      283.28      284.47      6.07 o 
  -2  12   1      957.79      978.40      7.05 o 
  -1  12   1       49.59       53.03      3.67 o 
   0  12   1      112.90      126.18      4.27 o 
   1  12   1       21.19       33.26      5.61 o 
   2  12   1     1205.13     1250.80      8.85 o 
   3  12   1       20.12       18.88      6.03 o 
   4  12   1        6.56        1.19      8.66 o 
   5  12   1      503.02      492.26     11.01 o 
   6  12   1       26.23       26.10      9.20 o 
   7  12   1       17.23       14.52      9.54 o 
   8  12   1       25.40       40.40     16.71 o 
  -8  13   1        8.00        8.58     21.30 o 
  -7  13   1       21.61       42.07     12.64 o 
  -6  13   1      346.22      373.95      9.95 o 
  -5  13   1       15.06       16.64      7.04 o 
  -4  13   1      297.27      316.91     12.56 o 
  -3  13   1      861.21      888.92     10.60 o 
  -2  13   1       57.35       53.08      5.16 o 
  -1  13   1      140.43      140.50      4.82 o 
   0  13   1      451.84      489.14      6.60 o 
   1  13   1      458.81      476.50      6.95 o 
   2  13   1     1843.99     1872.13     14.21 o 
   3  13   1        0.50        7.23      6.12 o 
   4  13   1      163.62      137.53     10.49 o 
   5  13   1      166.05      163.30      8.04 o 
   6  13   1        3.48       -9.18      9.18 o 
   7  13   1        1.60       -1.04      9.93 o 
  -7  14   1      118.25      131.31     13.17 o 
  -6  14   1      129.41      154.23      8.27 o 
  -5  14   1      256.26      249.38     18.38 o 
  -4  14   1       44.31       58.08      9.67 o 
  -3  14   1       27.20       36.90      8.78 o 
  -2  14   1      542.83      505.57      9.26 o 
  -1  14   1      737.46      771.05     14.29 o 
   0  14   1     4133.47     4234.29     82.75 o 
   1  14   1      995.72     1013.11      9.55 o 
   2  14   1     2588.81     2596.65     17.67 o 
   3  14   1     2154.04     2046.80     26.54 o 
   4  14   1      204.18      185.65      9.72 o 
   5  14   1        2.45       13.96      7.47 o 
   6  14   1       12.09       13.92      9.65 o 
   7  14   1        5.67        3.94      9.63 o 
  -7  15   1        1.34       -8.68     15.51 o 
  -6  15   1        2.07       11.28      8.45 o 
  -5  15   1       64.17       75.07      8.89 o 
  -4  15   1       68.47       74.84      8.91 o 
  -3  15   1      698.99      671.42     12.10 o 
  -2  15   1      686.11      680.61     12.18 o 
  -1  15   1      158.75      185.52      9.75 o 
   0  15   1     2061.59     2099.96     28.95 o 
   1  15   1     1918.84     2058.43     12.78 o 
   2  15   1       28.04       66.11      7.60 o 
   3  15   1        4.60       14.10      6.38 o 
   4  15   1      370.46      379.93     14.75 o 
   5  15   1      180.77      190.41     19.52 o 
   6  15   1        9.33       14.91      9.55 o 
   7  15   1        2.12        9.40     14.48 o 
  -7  16   1       23.28       76.78     16.52 o 
  -6  16   1       20.79       23.32      8.85 o 
  -5  16   1       16.65       16.58      8.11 o 
  -4  16   1      298.38      260.72     12.90 o 
  -3  16   1       67.30       71.84      9.98 o 
  -2  16   1       13.25       17.89      7.88 o 
  -1  16   1     2269.16     2302.98     43.82 o 
   0  16   1      723.29      729.45     13.27 o 
   1  16   1        2.28        4.61      7.77 o 
   2  16   1       65.46       65.11      7.31 o 
   3  16   1     1141.31     1130.77     12.17 o 
   4  16   1      342.18      296.30      9.85 o 
   5  16   1      125.84      135.71      8.93 o 
   6  16   1        0.03        6.92     16.46 o 
  -6  17   1       80.93       90.66      9.14 o 
  -5  17   1       11.58       23.91      8.62 o 
  -4  17   1       12.45        6.83     10.38 o 
  -3  17   1      121.22      117.56      9.30 o 
  -2  17   1      134.31      149.55     16.30 o 
  -1  17   1       25.31       42.15     12.81 o 
   0  17   1      256.07      269.88     13.66 o 
   1  17   1       18.19       13.74      7.61 o 
   2  17   1       68.95       89.59      8.14 o 
   3  17   1      425.23      381.41     11.61 o 
   4  17   1        0.09       12.56      7.84 o 
   5  17   1        7.92        8.91      7.77 o 
   6  17   1        4.96       37.91     12.79 o 
  -6  18   1        7.59       18.99      8.65 o 
  -5  18   1       38.90       36.61     10.43 o 
  -4  18   1       13.79       20.12     10.30 o 
  -3  18   1      358.31      337.07     11.29 o 
  -2  18   1       16.60        7.17      7.82 o 
  -1  18   1      532.41      551.49     11.69 o 
   0  18   1       10.61        0.53      7.15 o 
   1  18   1        0.07       -1.49     11.07 o 
   2  18   1        0.57        3.99      8.05 o 
   3  18   1      306.50      309.68     14.42 o 
   4  18   1        6.34       20.67      9.17 o 
   5  18   1       57.15       42.93      8.28 o 
   6  18   1        0.01        3.16      9.61 o 
  -5  19   1        1.07        6.93     10.58 o 
  -4  19   1       28.53       25.60     10.74 o 
  -3  19   1        0.04       -7.74      8.65 o 
  -2  19   1        3.87       -4.08      7.47 o 
  -1  19   1        6.10       -7.86      7.86 o 
   0  19   1       51.62       38.31     10.14 o 
   1  19   1        4.99        2.34      7.84 o 
   2  19   1      113.28       90.00      8.17 o 
   3  19   1        0.25      -10.07     10.07 o 
   4  19   1        4.28        6.38     10.08 o 
   5  19   1       51.28       55.25     13.51 o 
  -5  20   1       48.52       39.20     10.61 o 
  -4  20   1       42.93       53.88     13.90 o 
  -3  20   1       29.12       12.06      7.36 o 
  -2  20   1       12.88        2.52     12.39 o 
  -1  20   1       25.31       20.67      7.77 o 
   0  20   1      411.33      448.20     13.68 o 
   1  20   1       34.17       12.17      9.65 o 
   2  20   1        1.14       -7.54      7.54 o 
   3  20   1       16.03        5.82     10.28 o 
   4  20   1       70.14       65.39     21.64 o 
  -4  21   1       73.35       95.83     27.16 o 
  -3  21   1      143.07      135.22     13.35 o 
  -2  21   1        0.89       -3.38      9.84 o 
  -1  21   1       29.93       29.19     10.18 o 
   0  21   1       81.58       97.10     19.72 o 
   1  21   1      339.79      376.87     11.10 o 
   2  21   1        0.44       -7.42      7.42 o 
   3  21   1        7.77       12.24     10.83 o 
   4  21   1       27.51       21.16     10.71 o 
  -3  22   1        2.13        9.63     13.09 o 
  -2  22   1       37.66       57.19     16.48 o 
  -1  22   1       29.91       39.30     11.29 o 
   0  22   1        4.86       24.12     10.54 o 
   1  22   1       63.17       83.99     11.24 o 
   2  22   1       10.66        2.88      8.42 o 
   3  22   1       60.01       64.45     19.13 o 
  -1  23   1       77.03       65.62     10.73 o 
   0  23   1       13.36       -1.24     10.38 o 
   1  23   1       74.38      108.54     15.00 o 
  -9   0   2        0.10        0.69     16.84 o 
  -8   0   2      117.94      142.86     17.70 o 
  -7   0   2        1.08       -8.83      8.83 o 
  -6   0   2     2543.71     2561.62     64.87 o 
  -5   0   2      203.66      197.86      5.72 o 
  -4   0   2    52800.84    52454.18    268.07 o 
  -3   0   2      152.36      142.64      3.94 o 
  -2   0   2     1381.75     1462.25     36.15 o 
  -1   0   2      424.37      454.26      4.67 o 
   0   0   2    12834.21    13017.49     96.93 o 
   1   0   2      161.34      191.92      6.65 o 
   2   0   2   143618.77   138444.28    352.26 o 
   3   0   2      726.88      714.17     16.71 o 
   4   0   2        9.52       65.81     23.51 o 
   5   0   2      210.34      197.15      9.60 o 
   6   0   2     2871.14     2787.72     23.32 o 
   7   0   2       16.99       20.09     10.20 o 
   8   0   2       82.82       41.09     10.99 o 
   9   0   2        0.12       -0.44     12.34 o 
  -9   1   2       28.46       34.48     12.75 o 
  -8   1   2      113.08      131.64     19.47 o 
  -7   1   2        1.91        1.03      6.07 o 
  -6   1   2        7.91       14.98      6.12 o 
  -5   1   2      379.99      300.32      5.51 o 
  -4   1   2      779.49      855.66     13.40 o 
  -3   1   2     4516.20     4499.57     27.44 o 
  -2   1   2      103.55       93.41      2.27 o 
  -1   1   2    22915.20    23075.38     67.24 o 
   0   1   2      311.22      345.09      6.66 o 
   1   1   2     1867.05     2000.30     32.23 o 
   2   1   2     2566.83     2511.55     25.77 o 
   3   1   2     1138.20     1089.35     36.06 o 
   4   1   2     2020.95     2054.63     26.94 o 
   5   1   2        2.91        8.72      5.74 o 
   6   1   2     1078.87     1061.80     11.53 o 
   7   1   2        0.13       -4.67      7.07 o 
   8   1   2        0.83       -2.19      7.44 o 
   9   1   2        1.82       -8.86      8.86 o 
  -9   2   2       90.77      109.51     15.43 o 
  -8   2   2       20.67       -4.63     16.93 o 
  -7   2   2      235.85      228.69      7.44 o 
  -6   2   2      176.82      166.96      5.77 o 
  -5   2   2      245.87      265.78      5.28 o 
  -4   2   2       90.98       93.52      3.99 o 
  -3   2   2     1396.05     1499.91     10.46 o 
  -2   2   2     1953.92     2045.36     19.87 o 
  -1   2   2      973.09     1001.28     12.38 o 
   0   2   2       15.83       25.90      2.02 o 
   1   2   2     2005.91     1984.15     36.82 o 
   2   2   2     7301.65     7519.85     49.00 o 
   3   2   2     6553.70     6684.92     89.26 o 
   4   2   2       24.64       16.08      3.48 o 
   5   2   2      124.17      122.03      6.41 o 
   6   2   2       34.29       26.71      7.22 o 
   7   2   2        0.65        1.66      7.06 o 
   8   2   2       21.54       27.97      7.80 o 
   9   2   2       21.06        8.77     14.05 o 
  -9   3   2        5.16       25.00     12.28 o 
  -8   3   2        0.14       -8.25      8.25 o 
  -7   3   2       12.40       10.84      6.21 o 
  -6   3   2     2755.21     2560.59     15.56 o 
  -5   3   2       19.41       20.71      4.20 o 
  -4   3   2       51.75       46.87      3.20 o 
  -3   3   2      117.36      105.65      2.79 o 
  -2   3   2    27672.29    28129.68    110.32 o 
  -1   3   2     1819.04     1792.56     17.20 o 
   0   3   2    32295.79    32690.24    296.96 o 
   1   3   2      454.20      473.90     10.35 o 
   2   3   2     6145.24     5867.88     19.32 o 
   3   3   2     1159.54     1166.88     11.65 o 
   4   3   2     2662.73     2630.00     36.03 o 
   5   3   2       16.88       20.95      5.84 o 
   6   3   2      668.62      596.22     20.68 o 
   7   3   2       19.42       16.41      7.20 o 
   8   3   2       49.42       57.85     12.66 o 
   9   3   2        0.29       14.51     10.74 o 
  -9   4   2       31.91       25.34     18.38 o 
  -8   4   2        1.67       -0.83      8.26 o 
  -7   4   2       49.99       32.93      6.51 o 
  -6   4   2       96.22       99.49      5.82 o 
  -5   4   2      272.65      246.17      4.73 o 
  -4   4   2      126.88      174.87     12.12 o 
  -3   4   2      571.93      628.38      6.44 o 
  -2   4   2      161.48      164.48      2.87 o 
  -1   4   2      737.32      861.98      8.50 o 
   0   4   2      857.52      851.84      7.96 o 
   1   4   2      380.66      334.20      5.15 o 
   2   4   2      194.71      185.15      2.62 o 
   3   4   2     1849.38     1865.72     13.29 o 
   4   4   2       19.87       18.25      3.99 o 
   5   4   2       55.81       53.43      6.09 o 
   6   4   2       88.03       63.19      7.41 o 
   7   4   2      134.92       93.14      7.94 o 
   8   4   2       29.12       32.99      8.11 o 
   9   4   2       87.68       82.58     10.30 o 
  -9   5   2       39.33       31.51     12.83 o 
  -8   5   2       39.00       41.19     10.99 o 
  -7   5   2        9.38       12.54      6.60 o 
  -6   5   2       12.33       -0.45      5.61 o 
  -5   5   2      295.19      292.61      8.07 o 
  -4   5   2      272.31      275.27      4.34 o 
  -3   5   2      261.64      240.56      4.46 o 
  -2   5   2      131.62      125.72      2.88 o 
  -1   5   2      694.38      716.78      6.44 o 
   0   5   2     4309.70     4410.59     30.79 o 
   1   5   2       81.92       77.91      2.35 o 
   2   5   2        1.47        0.53      2.12 o 
   3   5   2        1.12       -0.22      2.01 o 
   4   5   2      248.49      241.13      4.21 o 
   5   5   2      364.44      363.51      9.95 o 
   6   5   2       13.55       15.88      7.07 o 
   7   5   2      139.34      153.40      9.40 o 
   8   5   2        5.25        3.92      8.02 o 
   9   5   2        1.09       22.79      8.33 o 
  -9   6   2       18.82       20.37     12.54 o 
  -8   6   2      100.33       92.52     15.30 o 
  -7   6   2        1.45        1.49      6.87 o 
  -6   6   2      432.61      417.65     14.85 o 
  -5   6   2      590.25      607.00      8.96 o 
  -4   6   2     5423.49     5716.83     24.40 o 
  -3   6   2      475.99      456.42      4.81 o 
  -2   6   2     4598.31     4770.13     25.60 o 
  -1   6   2      158.20      144.86      3.57 o 
   0   6   2     1594.62     1573.81     24.43 o 
   1   6   2     2888.54     2847.08     15.64 o 
   2   6   2      229.51      184.94      3.19 o 
   3   6   2      217.26      221.29      3.23 o 
   4   6   2     2105.12     2057.63     25.00 o 
   5   6   2      454.20      430.93      8.43 o 
   6   6   2       70.43       68.16      7.45 o 
   7   6   2        0.19       10.09      7.26 o 
   8   6   2       90.46       76.21     11.34 o 
   9   6   2       11.66       74.97     10.70 o 
  -9   7   2       60.68       62.04     17.24 o 
  -8   7   2        8.51       28.45      9.38 o 
  -7   7   2      267.27      244.11      8.57 o 
  -6   7   2      649.13      765.20     19.70 o 
  -5   7   2      476.68      517.66      6.03 o 
  -4   7   2      284.50      333.83     10.76 o 
  -3   7   2      342.13      354.41      4.36 o 
  -2   7   2     3156.92     3276.26     29.17 o 
  -1   7   2     4123.20     4604.61     69.58 o 
   0   7   2     3205.98     3252.24     35.81 o 
   1   7   2       22.23       25.14      1.80 o 
   2   7   2      451.46      451.45     11.00 o 
   3   7   2       11.36       13.29      2.51 o 
   4   7   2      386.12      380.17      6.68 o 
   5   7   2      820.23      848.55     15.53 o 
   6   7   2      143.29      128.19     17.84 o 
   7   7   2        1.67       24.66      9.14 o 
   8   7   2       46.95       71.16     12.60 o 
  -9   8   2        9.92       38.56     13.70 o 
  -8   8   2        5.66       -0.93      7.76 o 
  -7   8   2        1.81       10.95      7.41 o 
  -6   8   2      329.93      350.32      8.12 o 
  -5   8   2       65.27       96.71      5.96 o 
  -4   8   2    10470.41    11079.70     60.70 o 
  -3   8   2      282.85      300.90      4.42 o 
  -2   8   2       28.01       53.79      3.70 o 
  -1   8   2        0.40        0.87      3.60 o 
   0   8   2     2634.85     2764.77     49.84 o 
   1   8   2      326.43      311.22      8.21 o 
   2   8   2     2389.34     2211.20     34.81 o 
   3   8   2       29.37       29.33      2.88 o 
   4   8   2        4.59       -0.20      4.80 o 
   5   8   2      138.28      115.73      8.34 o 
   6   8   2        8.92        7.79      8.77 o 
   7   8   2        0.71       10.08      8.89 o 
   8   8   2       42.38       28.10      9.88 o 
  -9   9   2        8.56       34.30     23.19 o 
  -8   9   2        2.33       -1.21      8.70 o 
  -7   9   2       65.81       65.61      7.77 o 
  -6   9   2      723.16      703.79      8.28 o 
  -5   9   2     1749.77     1786.16     14.75 o 
  -4   9   2     1644.36     1632.20     11.71 o 
  -3   9   2     2531.14     2700.53     21.45 o 
  -2   9   2      731.08      795.92      6.20 o 
  -1   9   2     1395.70     1648.60     19.24 o 
   0   9   2     1058.69     1161.60      9.61 o 
   1   9   2      521.05      521.61     10.29 o 
   2   9   2      292.50      243.90      5.45 o 
   3   9   2      228.44      201.29      4.75 o 
   4   9   2        1.21        0.51      4.99 o 
   5   9   2      842.58      826.42      9.97 o 
   6   9   2      624.95      622.36     15.46 o 
   7   9   2        0.53       16.01     11.72 o 
   8   9   2       14.96       10.10     11.24 o 
  -8  10   2       19.24       24.04     10.94 o 
  -7  10   2       12.23        7.84      7.46 o 
  -6  10   2        6.53       10.54      5.46 o 
  -5  10   2      447.71      448.55      6.35 o 
  -4  10   2      617.47      641.29      7.04 o 
  -3  10   2        4.18        1.71      3.75 o 
  -2  10   2      291.56      281.79      4.49 o 
  -1  10   2      596.69      667.96      5.85 o 
   0  10   2        4.76        3.71      5.64 o 
   1  10   2     1104.02     1102.83     24.60 o 
   2  10   2     1438.51     1337.38     16.65 o 
   3  10   2      109.80      105.39      4.59 o 
   4  10   2       27.26       25.52      6.81 o 
   5  10   2       99.90       98.64      8.13 o 
   6  10   2       31.29       43.94     11.22 o 
   7  10   2       58.38       94.62     12.97 o 
   8  10   2       49.46       64.88     12.78 o 
  -8  11   2       68.94       68.22      8.49 o 
  -7  11   2        3.47       -5.05      7.40 o 
  -6  11   2      604.57      647.91     17.61 o 
  -5  11   2      195.53      212.15      6.15 o 
  -4  11   2       69.17       62.30      4.59 o 
  -3  11   2       10.48       18.04      4.08 o 
  -2  11   2      360.60      299.01      7.41 o 
  -1  11   2      897.46      886.73      7.12 o 
   0  11   2     2228.67     2348.36     32.74 o 
   1  11   2      280.11      294.01      9.45 o 
   2  11   2      165.91      164.11      5.07 o 
   3  11   2      539.40      521.20     18.69 o 
   4  11   2     1764.55     1719.25     51.54 o 
   5  11   2      191.65      209.98      9.21 o 
   6  11   2        9.12        7.74     11.12 o 
   7  11   2       14.54       17.94     18.88 o 
   8  11   2        3.65       19.29     12.00 o 
  -8  12   2       41.02       28.87     13.20 o 
  -7  12   2      175.62      210.99     13.48 o 
  -6  12   2      122.13      140.08      9.28 o 
  -5  12   2     1179.29     1171.02     14.26 o 
  -4  12   2      430.66      409.92      7.07 o 
  -3  12   2      258.61      236.82      7.08 o 
  -2  12   2       28.48       21.36      4.50 o 
  -1  12   2      289.40      283.25      5.75 o 
   0  12   2       19.08       20.99      6.59 o 
   1  12   2      423.55      458.31      8.58 o 
   2  12   2      145.00      147.95      5.23 o 
   3  12   2      927.74      925.39      9.72 o 
   4  12   2     1216.42     1086.17     15.82 o 
   5  12   2       12.83       27.41      8.47 o 
   6  12   2       88.01       88.27     11.69 o 
   7  12   2        0.06       -0.83      9.99 o 
   8  12   2        9.80       25.82     10.74 o 
  -8  13   2       52.71       61.16     14.82 o 
  -7  13   2      104.15      109.03     12.80 o 
  -6  13   2      265.12      289.34     10.20 o 
  -5  13   2      106.00      118.49      8.88 o 
  -4  13   2        6.48        8.86      5.47 o 
  -3  13   2        6.09        3.90      5.54 o 
  -2  13   2        2.04       -4.27      4.27 o 
  -1  13   2       56.05       70.68      5.95 o 
   0  13   2        8.61        8.70      5.51 o 
   1  13   2       77.39       86.03      7.07 o 
   2  13   2      260.56      297.86      7.61 o 
   3  13   2      519.49      488.99      8.51 o 
   4  13   2      560.36      542.98     13.65 o 
   5  13   2      147.25      162.52      9.09 o 
   6  13   2        0.00      -15.20     15.20 o 
   7  13   2       43.02       51.55     10.21 o 
  -7  14   2       97.04      115.90     14.10 o 
  -6  14   2        4.68       19.18      8.69 o 
  -5  14   2       38.68       47.85      8.92 o 
  -4  14   2      972.27     1050.96     11.41 o 
  -3  14   2     1161.70     1187.12     47.73 o 
  -2  14   2      287.54      308.25     15.05 o 
  -1  14   2       95.69       71.32      7.59 o 
   0  14   2     1091.02     1077.40     29.23 o 
   1  14   2     1611.83     1644.81     12.72 o 
   2  14   2     1368.55     1344.86     12.24 o 
   3  14   2      452.29      469.17     18.25 o 
   4  14   2       29.47       54.68      8.96 o 
   5  14   2      561.23      587.88     16.98 o 
   6  14   2       12.58       14.13      9.71 o 
   7  14   2        4.95       13.47     10.06 o 
  -7  15   2        6.50       25.16     24.12 o 
  -6  15   2      133.72      168.94      9.60 o 
  -5  15   2      600.09      590.81     12.09 o 
  -4  15   2       37.70       44.08     14.84 o 
  -3  15   2      644.58      643.28     29.84 o 
  -2  15   2      578.78      585.92     25.52 o 
  -1  15   2       31.41       27.59      8.75 o 
   0  15   2     1326.25     1358.64     16.42 o 
   1  15   2     1019.19     1092.39     15.49 o 
   2  15   2        0.41        6.69      8.13 o 
   3  15   2      753.50      742.54     15.48 o 
   4  15   2      241.81      229.72     10.66 o 
   5  15   2      319.54      286.15      8.92 o 
   6  15   2       18.96       29.39     10.39 o 
   7  15   2       68.94      110.10     18.05 o 
  -7  16   2       18.33       27.33     23.06 o 
  -6  16   2       33.38       32.28      8.84 o 
  -5  16   2        7.62       14.54     11.96 o 
  -4  16   2      225.78      237.25     23.71 o 
  -3  16   2       51.21       35.81      7.74 o 
  -2  16   2      485.77      503.87     21.38 o 
  -1  16   2        4.88       11.78      7.69 o 
   0  16   2       73.08       95.73      7.22 o 
   1  16   2       97.87       99.09      7.46 o 
   2  16   2     1241.15     1121.51     13.65 o 
   3  16   2       74.28       92.53      8.39 o 
   4  16   2     1213.40     1173.26     15.21 o 
   5  16   2       32.31       39.15      7.38 o 
   6  16   2        7.62       12.78      9.10 o 
  -6  17   2       26.37       38.49     11.72 o 
  -5  17   2       35.00       10.18     10.18 o 
  -4  17   2       29.55       19.59     17.07 o 
  -3  17   2       40.58       25.91      7.80 o 
  -2  17   2      102.80       98.25      8.42 o 
  -1  17   2      175.44      164.78     10.22 o 
   0  17   2      846.38      799.91     15.42 o 
   1  17   2      272.31      248.07      9.04 o 
   2  17   2      520.69      503.44     10.81 o 
   3  17   2      112.33      106.14     10.01 o 
   4  17   2       90.92      110.75     12.40 o 
   5  17   2      209.12      201.39     11.50 o 
   6  17   2       33.34       48.96     11.69 o 
  -6  18   2        0.05        1.82     23.25 o 
  -5  18   2      103.72       76.66     11.39 o 
  -4  18   2      173.81      202.37     28.13 o 
  -3  18   2      385.49      376.05     15.04 o 
  -2  18   2      116.11      127.09      9.11 o 
  -1  18   2      212.29      229.68     20.38 o 
   0  18   2      266.45      274.81     11.47 o 
   1  18   2      282.09      297.34     10.02 o 
   2  18   2       21.84       18.16      8.30 o 
   3  18   2      650.02      625.78     13.62 o 
   4  18   2       55.88       44.28      8.69 o 
   5  18   2       11.63       14.02      8.29 o 
  -5  19   2       36.98       16.54     10.10 o 
  -4  19   2       56.01       64.04     11.18 o 
  -3  19   2       48.28       60.68     12.18 o 
  -2  19   2        1.51       -0.12     11.06 o 
  -1  19   2      498.71      495.98     19.81 o 
   0  19   2      390.45      380.43     11.14 o 
   1  19   2        7.03        5.21      9.58 o 
   2  19   2      232.60      238.89     11.73 o 
   3  19   2        1.11        3.74     10.42 o 
   4  19   2       14.60       31.58     10.03 o 
   5  19   2       18.02       16.38      8.04 o 
  -5  20   2        1.29       -7.07     11.26 o 
  -4  20   2       65.76       78.97     11.10 o 
  -3  20   2        0.60       11.09      7.78 o 
  -2  20   2       27.88       16.67     12.94 o 
  -1  20   2       15.19       18.70      8.04 o 
   0  20   2       12.57       13.95     13.74 o 
   1  20   2        4.93        0.44      9.42 o 
   2  20   2        2.66        9.10      7.67 o 
   3  20   2       44.66       26.85     10.58 o 
   4  20   2       62.09       55.52     11.42 o 
  -4  21   2        0.86       17.42     10.83 o 
  -3  21   2       85.14      120.36      9.64 o 
  -2  21   2       25.41       27.73      8.18 o 
  -1  21   2      112.07      129.63      9.16 o 
   0  21   2       17.03        6.51      9.73 o 
   1  21   2        0.36        8.78      7.75 o 
   2  21   2       12.30       17.93      8.58 o 
   3  21   2      127.55      125.90     12.24 o 
  -3  22   2      490.72      469.45     16.29 o 
  -2  22   2        4.01        4.41     14.21 o 
  -1  22   2        4.17       -9.05      9.05 o 
   0  22   2        0.40       -5.86      9.94 o 
   1  22   2      353.86      381.56     27.33 o 
   2  22   2        1.57       -8.25      8.25 o 
  -1  23   2       11.35        6.27      9.97 o 
   0  23   2        2.46       14.86     15.80 o 
   1  23   2        9.05      -12.84     12.84 o 
  -9   1   3        1.01       10.16     12.28 o 
  -8   1   3        8.62        1.41     10.79 o 
  -7   1   3       11.48        7.00      7.22 o 
  -6   1   3     1259.85     1170.74     12.35 o 
  -5   1   3       66.08       54.54      3.29 o 
  -4   1   3      156.20      117.79      4.59 o 
  -3   1   3      635.81      572.56      5.07 o 
  -2   1   3    23475.54    23678.96    164.08 o 
  -1   1   3     3349.18     3340.91     35.23 o 
   0   1   3        2.34       12.87      2.24 o 
   1   1   3      199.38      227.47      5.02 o 
   2   1   3    16152.96    16557.40    119.91 o 
   3   1   3      723.16      718.63     13.35 o 
   4   1   3     1590.35     1371.44     22.69 o 
   5   1   3      325.17      303.14      7.74 o 
   6   1   3      372.84      340.75      9.24 o 
   7   1   3       37.45       31.38      9.59 o 
   8   1   3       38.75       81.69     12.46 o 
   9   1   3       30.38        9.04     14.28 o 
  -9   2   3      155.87      175.99     13.49 o 
  -8   2   3      117.74      122.66     11.97 o 
  -7   2   3      159.34      163.05      8.60 o 
  -6   2   3        6.62        8.09      4.81 o 
  -5   2   3      219.95      237.58      5.60 o 
  -4   2   3      690.25      694.36     11.13 o 
  -3   2   3     1124.31     1067.74     10.46 o 
  -2   2   3      792.88      858.48      7.52 o 
  -1   2   3     2946.27     2949.58     15.61 o 
   0   2   3      660.81      624.75     11.68 o 
   1   2   3     1627.70     1554.56     13.37 o 
   2   2   3      175.06      209.98      3.96 o 
   3   2   3     5706.73     5692.68     52.12 o 
   4   2   3     6041.31     5975.97     65.83 o 
   5   2   3       25.80       24.08      6.34 o 
   6   2   3      787.67      761.76     10.89 o 
   7   2   3       16.79       14.92      7.57 o 
   8   2   3       72.65       83.91      8.52 o 
   9   2   3        1.18        5.53      9.58 o 
  -9   3   3       11.68       -3.67     12.03 o 
  -8   3   3        3.39       19.94     11.39 o 
  -7   3   3      113.77      131.55      9.85 o 
  -6   3   3      217.69      186.62      5.77 o 
  -5   3   3      385.03      422.73      7.79 o 
  -4   3   3        1.62        5.23      3.03 o 
  -3   3   3      269.38      279.11      5.55 o 
  -2   3   3     6257.99     6490.78     64.17 o 
  -1   3   3     5521.65     5708.82     46.69 o 
   0   3   3    13183.80    13160.16     77.42 o 
   1   3   3     2941.20     2936.63     34.86 o 
   2   3   3      855.59      826.31     11.82 o 
   3   3   3      919.99      849.77      8.46 o 
   4   3   3     1105.46     1050.55     26.54 o 
   5   3   3      189.17      174.53      7.04 o 
   6   3   3        6.42        7.67      7.11 o 
   7   3   3       20.57       10.94      7.46 o 
   8   3   3        6.54       -2.02      8.00 o 
   9   3   3        1.22       15.56     10.51 o 
  -9   4   3       21.58       27.45     14.99 o 
  -8   4   3       15.13       13.28     10.77 o 
  -7   4   3        0.39        3.09      7.87 o 
  -6   4   3      255.78      234.16      6.20 o 
  -5   4   3        0.10       -3.37      3.37 o 
  -4   4   3    11885.96    11951.56     70.98 o 
  -3   4   3       34.90       37.37      2.70 o 
  -2   4   3     5280.26     4982.47     12.61 o 
  -1   4   3        4.82        4.47      2.32 o 
   0   4   3    56982.83    58952.66    647.60 o 
   1   4   3      102.83       90.34      2.42 o 
   2   4   3      823.23      700.31     14.39 o 
   3   4   3       44.74       52.70      3.43 o 
   4   4   3        1.28        0.30      4.05 o 
   5   4   3      219.76      221.39     12.71 o 
   6   4   3      204.00      216.60      8.25 o 
   7   4   3        0.79        1.04      9.99 o 
   8   4   3        4.05        9.21      8.74 o 
   9   4   3        4.18       20.79     19.15 o 
  -9   5   3        0.57       36.56     12.31 o 
  -8   5   3        7.05        7.93     10.95 o 
  -7   5   3      130.48      178.01      7.58 o 
  -6   5   3        0.50        4.49      5.37 o 
  -5   5   3     1574.70     1554.16     10.54 o 
  -4   5   3      905.10      923.61     10.04 o 
  -3   5   3     1712.20     1605.47     19.66 o 
  -2   5   3      530.84      534.82      4.01 o 
  -1   5   3     3357.71     3507.46     35.24 o 
   0   5   3       53.89       37.80      3.44 o 
   1   5   3       92.20      101.70      2.48 o 
   2   5   3      165.11      177.26      2.89 o 
   3   5   3      665.40      599.54     15.92 o 
   4   5   3      507.58      462.10      5.48 o 
   5   5   3     1019.33     1021.84     21.85 o 
   6   5   3      133.37      110.25      8.79 o 
   7   5   3       24.68       27.12      7.69 o 
   8   5   3       10.20       29.58      9.68 o 
  -9   6   3      100.15      157.72     26.94 o 
  -8   6   3       13.48       13.79     11.43 o 
  -7   6   3      197.44      207.24      8.49 o 
  -6   6   3      102.87      142.31      9.76 o 
  -5   6   3       44.43       54.49      4.24 o 
  -4   6   3     7085.78     7279.93     47.55 o 
  -3   6   3       30.24       57.47      3.37 o 
  -2   6   3     7866.36     8067.47     51.15 o 
  -1   6   3        5.99        0.52      2.46 o 
   0   6   3     1386.83     1409.28     17.85 o 
   1   6   3     2014.80     1952.53     22.32 o 
   2   6   3      685.52      657.48     15.47 o 
   3   6   3       31.72       32.68      2.49 o 
   4   6   3        2.48        8.36      3.48 o 
   5   6   3      224.55      211.24      8.78 o 
   6   6   3        2.04        8.52      8.44 o 
   7   6   3        0.24        3.06      8.39 o 
   8   6   3        7.47       28.13      9.47 o 
  -9   7   3       10.59       28.01     14.13 o 
  -8   7   3      205.80      247.42     13.74 o 
  -7   7   3       83.72       75.33      7.48 o 
  -6   7   3     5607.41     5653.04     42.50 o 
  -5   7   3       79.91       94.86      4.55 o 
  -4   7   3     4006.30     4187.85     29.77 o 
  -3   7   3      485.95      493.06      7.85 o 
  -2   7   3    12175.31    12318.61     57.61 o 
  -1   7   3       14.08       17.34      3.65 o 
   0   7   3     2770.77     2836.65      9.94 o 
   1   7   3      881.98      863.45     24.98 o 
   2   7   3     7292.31     7383.93     79.91 o 
   3   7   3       32.93       29.29      2.64 o 
   4   7   3      121.11       99.71      5.29 o 
   5   7   3       10.44       13.22      7.56 o 
   6   7   3      297.16      301.62     16.87 o 
   7   7   3      114.89      101.42      9.59 o 
   8   7   3      384.78      431.51     15.63 o 
  -9   8   3      225.19      290.30     20.90 o 
  -8   8   3        2.11       21.48      7.97 o 
  -7   8   3      153.28      124.59      9.19 o 
  -6   8   3      387.36      425.82      8.53 o 
  -5   8   3     2648.67     2652.36     31.89 o 
  -4   8   3       36.67       44.88      4.16 o 
  -3   8   3      371.78      491.64      5.10 o 
  -2   8   3      233.41      243.59      8.80 o 
  -1   8   3     4789.39     5058.46     76.46 o 
   0   8   3      496.98      455.04     13.99 o 
   1   8   3      296.50      257.66      4.96 o 
   2   8   3     1783.72     1669.88     26.51 o 
   3   8   3        5.32        2.91      2.69 o 
   4   8   3        1.19       -4.95      5.02 o 
   5   8   3     1733.45     1613.26     45.23 o 
   6   8   3       32.27       36.50      8.74 o 
   7   8   3      477.81      497.00     30.50 o 
   8   8   3       93.36       99.35     13.42 o 
  -9   9   3        6.94       22.14     12.83 o 
  -8   9   3      273.65      336.16      9.82 o 
  -7   9   3      101.72      106.34      7.89 o 
  -6   9   3      666.96      677.47      8.04 o 
  -5   9   3     1178.68     1210.01     17.20 o 
  -4   9   3        0.04       17.59      6.08 o 
  -3   9   3      573.33      606.13      9.25 o 
  -2   9   3     2214.68     2457.42     33.85 o 
  -1   9   3      715.59      811.02     14.55 o 
   0   9   3     2614.94     2928.44     12.65 o 
   1   9   3      293.51      288.55      9.76 o 
   2   9   3      277.98      265.79      9.38 o 
   3   9   3      344.06      304.21      6.84 o 
   4   9   3       49.72       46.01      6.36 o 
   5   9   3      143.23      153.66     12.48 o 
   6   9   3       13.80        4.06     10.96 o 
   7   9   3       25.93       35.16     12.21 o 
   8   9   3        0.25      -11.42     16.46 o 
  -8  10   3       43.15       36.75      9.33 o 
  -7  10   3       12.96        7.98      7.56 o 
  -6  10   3        0.00        3.90      5.36 o 
  -5  10   3      162.63      178.27      5.40 o 
  -4  10   3     2166.43     2242.60     15.29 o 
  -3  10   3       51.51       61.09      4.30 o 
  -2  10   3     3562.85     3677.17     32.94 o 
  -1  10   3      182.94      125.24      4.77 o 
   0  10   3      139.54      100.35      6.37 o 
   1  10   3      892.38      944.11     12.63 o 
   2  10   3      524.35      501.19      7.20 o 
   3  10   3      622.32      602.64     11.88 o 
   4  10   3      281.58      273.91      8.53 o 
   5  10   3      527.75      530.44     15.07 o 
   6  10   3        6.17        9.18     11.23 o 
   7  10   3       49.46       70.48     12.63 o 
   8  10   3       11.62       21.56     18.97 o 
  -8  11   3        1.75        0.83      7.91 o 
  -7  11   3        0.29       10.65      7.85 o 
  -6  11   3       67.32       68.43      6.08 o 
  -5  11   3     1086.37     1067.76     10.12 o 
  -4  11   3      123.19      134.37      5.92 o 
  -3  11   3     2003.34     1893.75     11.79 o 
  -2  11   3     2563.96     2602.78     32.79 o 
  -1  11   3      139.34      169.95      4.65 o 
   0  11   3       14.69       28.43      5.43 o 
   1  11   3     1276.42     1324.69     15.05 o 
   2  11   3     1068.77     1052.85      9.76 o 
   3  11   3        0.00       10.26      7.04 o 
   4  11   3      166.83      167.99      8.40 o 
   5  11   3      330.17      313.43     13.45 o 
   6  11   3       32.44       17.27     11.25 o 
   7  11   3       13.05       19.34     12.34 o 
   8  11   3        9.73        3.26     11.93 o 
  -8  12   3       43.69       47.42      9.78 o 
  -7  12   3       36.79       42.37      7.86 o 
  -6  12   3       36.22       31.96      6.92 o 
  -5  12   3        7.45       10.90      7.15 o 
  -4  12   3       23.64       13.86      4.58 o 
  -3  12   3        0.36       -4.49      4.49 o 
  -2  12   3       23.68       37.43      4.75 o 
  -1  12   3       82.86      103.05      5.37 o 
   0  12   3      586.15      597.54      8.34 o 
   1  12   3      706.41      713.67     14.66 o 
   2  12   3      195.75      209.86      9.51 o 
   3  12   3        5.88       13.36      7.47 o 
   4  12   3      612.77      560.05     14.33 o 
   5  12   3       53.25       48.00      8.41 o 
   6  12   3        0.00        3.01     11.40 o 
   7  12   3       30.44       27.11     12.57 o 
  -8  13   3       21.15       31.96     22.95 o 
  -7  13   3       57.97       68.26     12.20 o 
  -6  13   3       80.54       95.37     15.92 o 
  -5  13   3        7.06        9.78      7.08 o 
  -4  13   3       42.42       47.28      6.29 o 
  -3  13   3       24.49       25.32      4.86 o 
  -2  13   3      112.85      111.04      5.39 o 
  -1  13   3      539.51      531.34     11.19 o 
   0  13   3      278.69      292.39      7.30 o 
   1  13   3      125.32      122.02     10.33 o 
   2  13   3      535.75      570.71     22.74 o 
   3  13   3      273.95      303.42     13.48 o 
   4  13   3      632.12      591.61     12.03 o 
   5  13   3        3.14       21.00     10.71 o 
   6  13   3       61.13       79.35     12.86 o 
   7  13   3       83.03       91.36     35.92 o 
  -7  14   3        5.67       36.76     12.39 o 
  -6  14   3        0.14        6.85     10.18 o 
  -5  14   3      418.57      444.00     11.47 o 
  -4  14   3     1393.09     1429.57     20.51 o 
  -3  14   3      380.73      358.44     11.71 o 
  -2  14   3      114.91      128.20      6.03 o 
  -1  14   3     2061.77     2083.84     30.91 o 
   0  14   3     2004.75     1988.25     26.92 o 
   1  14   3       29.44       23.30      9.30 o 
   2  14   3      434.94      453.78     17.59 o 
   3  14   3      358.26      337.98     11.18 o 
   4  14   3      249.01      262.42     10.63 o 
   5  14   3       85.29      116.62     15.48 o 
   6  14   3        0.08       -9.10     11.39 o 
   7  14   3       23.58       24.54     10.62 o 
  -7  15   3       49.43       97.94     12.75 o 
  -6  15   3      182.50      165.38      9.89 o 
  -5  15   3        3.88       13.28     10.18 o 
  -4  15   3      118.92      102.55     13.27 o 
  -3  15   3      496.30      554.18     11.68 o 
  -2  15   3      146.74      160.15      8.41 o 
  -1  15   3      817.17      803.46     25.59 o 
   0  15   3      264.92      292.68     19.90 o 
   1  15   3      506.45      492.59     10.47 o 
   2  15   3     1442.31     1392.23     23.44 o 
   3  15   3      705.68      691.43     35.02 o 
   4  15   3       27.69       32.75      9.27 o 
   5  15   3       31.29       24.37      8.26 o 
   6  15   3      272.19      245.54     17.52 o 
  -7  16   3       93.46      104.47     13.25 o 
  -6  16   3       46.35       51.57     12.09 o 
  -5  16   3      139.87      153.98     11.86 o 
  -4  16   3      138.06      112.32      9.03 o 
  -3  16   3       59.62       50.31      8.37 o 
  -2  16   3       42.10       32.92     12.35 o 
  -1  16   3       43.04       49.16     12.45 o 
   0  16   3      599.57      562.02      9.73 o 
   1  16   3      790.06      761.28     12.96 o 
   2  16   3       55.79       65.47     12.93 o 
   3  16   3        0.71        9.28      9.23 o 
   4  16   3       34.51       61.74     10.39 o 
   5  16   3       48.43       43.42      8.64 o 
   6  16   3      100.60      120.88     10.33 o 
  -6  17   3        2.57        0.62     11.38 o 
  -5  17   3       47.79       86.50     11.15 o 
  -4  17   3        0.28       -3.05     10.13 o 
  -3  17   3        0.60       12.85      7.68 o 
  -2  17   3      528.34      581.19     20.05 o 
  -1  17   3       31.09       30.33      8.24 o 
   0  17   3      960.06      964.99     21.43 o 
   1  17   3        6.72        6.18      8.14 o 
   2  17   3      172.59      201.61     10.01 o 
   3  17   3      231.49      194.59     11.10 o 
   4  17   3        3.86       10.35      9.71 o 
   5  17   3      417.67      422.04     10.01 o 
   6  17   3      138.22      170.59     10.81 o 
  -6  18   3       27.96       24.07     14.35 o 
  -5  18   3      187.77      199.41     30.24 o 
  -4  18   3       55.01       55.98     10.74 o 
  -3  18   3      174.66      202.34      9.53 o 
  -2  18   3       12.17       30.66      9.96 o 
  -1  18   3     1220.12     1263.26     15.56 o 
   0  18   3        0.71       21.31      8.72 o 
   1  18   3       69.37       91.90      8.45 o 
   2  18   3       13.28        4.63      6.65 o 
   3  18   3       26.66       18.99      9.65 o 
   4  18   3       21.44       21.39      8.45 o 
   5  18   3        0.04       17.76      8.18 o 
  -5  19   3       26.42       36.65     11.68 o 
  -4  19   3       50.44       29.22     10.13 o 
  -3  19   3      208.89      215.02      9.70 o 
  -2  19   3      118.90      136.30     17.91 o 
  -1  19   3       16.40       25.05      8.41 o 
   0  19   3        1.33        3.43     11.01 o 
   1  19   3      462.47      445.48     10.80 o 
   2  19   3       34.95       30.25      7.21 o 
   3  19   3      150.92      177.51     11.03 o 
   4  19   3        0.02        2.77      8.29 o 
   5  19   3       42.85       34.35     10.01 o 
  -5  20   3        5.34        0.04     10.83 o 
  -4  20   3      111.60      103.74     11.62 o 
  -3  20   3       31.59       36.79      8.03 o 
  -2  20   3        2.56        6.68      7.85 o 
  -1  20   3        0.35        6.34      7.97 o 
   0  20   3       46.74       32.99     21.76 o 
   1  20   3       18.17       15.16      7.49 o 
   2  20   3        3.31        0.85      7.88 o 
   3  20   3       20.85       29.33     10.74 o 
   4  20   3      191.53      180.70     31.74 o 
  -4  21   3        2.87       -2.26     17.40 o 
  -3  21   3      361.90      452.92     26.44 o 
  -2  21   3       14.65       38.82      8.60 o 
  -1  21   3       97.95      106.18      9.19 o 
   0  21   3       64.37       70.30     10.06 o 
   1  21   3      347.44      293.73     10.39 o 
   2  21   3       34.39       34.48     10.77 o 
   3  21   3       49.27       51.46     11.37 o 
  -3  22   3       23.35       34.86     20.00 o 
  -2  22   3       26.09       74.44     11.58 o 
  -1  22   3      192.26      233.60     18.15 o 
   0  22   3       58.85       77.98     19.73 o 
   1  22   3       11.37       47.04     10.17 o 
   2  22   3        8.78        4.87     23.40 o 
  -1  23   3       48.32      -13.99     13.99 o 
   0  23   3       46.66       66.67     14.23 o 
  -9   0   4       17.85        2.98     16.97 o 
  -8   0   4       31.43        2.31     14.54 o 
  -7   0   4        0.77       -6.52     14.25 o 
  -6   0   4      469.39      480.33     13.43 o 
  -5   0   4       20.21       15.10      4.38 o 
  -4   0   4     4832.64     4662.46     31.52 o 
  -3   0   4       24.33       20.41      3.18 o 
  -2   0   4    23446.79    23014.48    174.75 o 
  -1   0   4      732.72      715.25      6.26 o 
   0   0   4   136218.88   135298.30    531.12 o 
   1   0   4     2904.01     3153.50     14.48 o 
   2   0   4    13556.13    12648.17    324.64 o 
   3   0   4      647.13      556.47     36.59 o 
   4   0   4     6231.67     6222.85     46.64 o 
   5   0   4       16.34       22.36      9.85 o 
   6   0   4      501.55      464.11     26.18 o 
   7   0   4        7.55        7.28     11.68 o 
   8   0   4       15.07       -9.21     12.12 o 
   9   0   4       10.54       -0.56     19.61 o 
  -9   1   4        1.64       -5.69     18.16 o 
  -8   1   4        6.62        6.19     11.01 o 
  -7   1   4       71.57       44.63     10.33 o 
  -6   1   4      825.07      769.00     13.84 o 
  -5   1   4      491.62      432.53      6.87 o 
  -4   1   4      452.38      446.97      4.54 o 
  -3   1   4      330.22      254.99      2.91 o 
  -2   1   4      340.21      334.77      5.04 o 
  -1   1   4     6797.59     6933.94     19.68 o 
   0   1   4     7667.59     7722.33     40.53 o 
   1   1   4     1093.63     1156.17     10.95 o 
   2   1   4        0.29        3.68      3.95 o 
   3   1   4     4420.08     4276.75     80.58 o 
   4   1   4     1732.72     1719.36     27.57 o 
   5   1   4      765.47      745.16      9.95 o 
   6   1   4        1.08       15.06      7.63 o 
   7   1   4       39.25       38.54      9.08 o 
   8   1   4       54.98       28.82      8.58 o 
   9   1   4       50.61       31.48     16.26 o 
  -9   2   4      112.34      149.75     13.27 o 
  -8   2   4        3.29       -1.84     10.81 o 
  -7   2   4      221.20      206.58     11.61 o 
  -6   2   4      247.48      225.72      6.53 o 
  -5   2   4      209.27      210.55      5.86 o 
  -4   2   4      950.84      937.32      5.77 o 
  -3   2   4      362.95      297.05      4.04 o 
  -2   2   4        7.03        4.09      2.21 o 
  -1   2   4    10574.39    10338.56     99.34 o 
   0   2   4      237.23      198.99      7.51 o 
   1   2   4      883.48      815.85      7.12 o 
   2   2   4     5756.95     5892.82     49.84 o 
   3   2   4      616.94      595.51     13.12 o 
   4   2   4     7216.37     7371.72     41.16 o 
   5   2   4      404.85      428.33      8.78 o 
   6   2   4       68.37       55.97      7.72 o 
   7   2   4      172.92      210.63     13.89 o 
   8   2   4        2.35       26.60      8.62 o 
  -9   3   4        1.43        8.87     11.89 o 
  -8   3   4       45.75       44.66     15.39 o 
  -7   3   4       72.07       69.76     10.67 o 
  -6   3   4       32.52       56.14      5.89 o 
  -5   3   4       22.05       23.62      3.69 o 
  -4   3   4       15.65        6.20      3.13 o 
  -3   3   4      175.51      184.60      3.38 o 
  -2   3   4    14198.55    14573.69     52.51 o 
  -1   3   4     1372.98     1414.03     11.98 o 
   0   3   4    46440.01    44818.75    538.19 o 
   1   3   4       97.91      101.89      3.12 o 
   2   3   4      207.16      202.35      6.47 o 
   3   3   4       18.38       11.89      3.92 o 
   4   3   4      310.25      309.09      9.18 o 
   5   3   4       29.57       22.11      7.52 o 
   6   3   4      125.43      106.43      7.86 o 
   7   3   4       86.69       79.86      9.58 o 
   8   3   4      376.57      414.28     21.37 o 
  -9   4   4      156.56      154.42     18.25 o 
  -8   4   4       45.92       67.07     14.95 o 
  -7   4   4       80.96       36.59     15.65 o 
  -6   4   4       16.24       11.02      6.02 o 
  -5   4   4        8.61        8.02      3.78 o 
  -4   4   4      260.76      259.59      6.03 o 
  -3   4   4       57.33       46.65      2.65 o 
  -2   4   4        1.67        2.88      2.33 o 
  -1   4   4     1858.39     1850.61     14.70 o 
   0   4   4     2250.27     2124.91     33.54 o 
   1   4   4       84.12       76.24      2.53 o 
   2   4   4      137.68      134.29      3.67 o 
   3   4   4      442.56      440.03     14.42 o 
   4   4   4      173.65      162.70      5.11 o 
   5   4   4      237.95      221.27      8.83 o 
   6   4   4        5.07       -3.92      8.25 o 
   7   4   4      145.35      120.16      9.79 o 
   8   4   4       61.04       47.07     17.07 o 
  -9   5   4        0.21       28.87     12.56 o 
  -8   5   4       28.45       50.79     11.58 o 
  -7   5   4       12.35       -9.38      9.38 o 
  -6   5   4       38.35       34.24      5.81 o 
  -5   5   4      586.25      552.40      7.04 o 
  -4   5   4      283.60      243.51      4.14 o 
  -3   5   4      906.79      876.43      7.92 o 
  -2   5   4     1395.81     1481.66      8.83 o 
  -1   5   4     1213.30     1300.76     15.90 o 
   0   5   4     5902.94     6225.18     75.90 o 
   1   5   4      152.39      126.45      3.49 o 
   2   5   4     4318.51     4123.20     65.73 o 
   3   5   4      290.06      266.49      4.86 o 
   4   5   4       76.91       79.53      4.31 o 
   5   5   4        5.20       11.82      7.50 o 
   6   5   4        2.03       -8.14      8.14 o 
   7   5   4       54.10       52.14      9.00 o 
   8   5   4        2.84       -0.17      9.99 o 
  -9   6   4      140.03      185.32     24.04 o 
  -8   6   4      505.75      641.37     57.93 o 
  -7   6   4        6.48        8.98      6.86 o 
  -6   6   4     1308.33     1315.30     11.99 o 
  -5   6   4      146.12      153.62      4.10 o 
  -4   6   4     3359.17     3296.95     27.30 o 
  -3   6   4       52.48       33.11      3.36 o 
  -2   6   4    14135.76    14912.63     56.09 o 
  -1   6   4      326.84      331.08      8.28 o 
   0   6   4      140.93      107.83      4.60 o 
   1   6   4      776.96      799.24      9.50 o 
   2   6   4      420.44      453.87      7.76 o 
   3   6   4       10.93        5.44      2.47 o 
   4   6   4       11.95       10.33      3.84 o 
   5   6   4      270.64      257.63     13.34 o 
   6   6   4       29.04       34.53      8.25 o 
   7   6   4      143.24      155.11     10.10 o 
   8   6   4      115.96      103.61     23.41 o 
  -9   7   4       24.31       31.03     15.96 o 
  -8   7   4        2.73       53.98     21.41 o 
  -7   7   4        3.51        3.87      6.88 o 
  -6   7   4       16.66       37.12      6.33 o 
  -5   7   4       41.33       44.58      3.88 o 
  -4   7   4     1783.12     1858.42     16.72 o 
  -3   7   4     4398.34     4693.10     25.21 o 
  -2   7   4      438.92      422.97      5.51 o 
  -1   7   4     3677.25     3786.11     16.80 o 
   0   7   4     5564.45     5415.11     65.34 o 
   1   7   4     2020.99     1964.31     20.81 o 
   2   7   4      205.62      157.15      6.40 o 
   3   7   4       14.88        6.29      3.32 o 
   4   7   4      151.26      163.13      5.61 o 
   5   7   4      432.62      363.94     16.84 o 
   6   7   4        1.87        0.25      8.43 o 
   7   7   4       40.52       20.87     11.28 o 
   8   7   4       14.70       56.05     13.33 o 
  -9   8   4       28.87       10.64     12.56 o 
  -8   8   4      338.38      399.90     14.89 o 
  -7   8   4        8.51        5.37      7.16 o 
  -6   8   4       52.46       51.20      5.65 o 
  -5   8   4      126.28      124.57      4.73 o 
  -4   8   4      740.90      863.49      8.98 o 
  -3   8   4       22.59       24.11      3.89 o 
  -2   8   4    23981.62    25371.96    163.40 o 
  -1   8   4       79.71       78.14      6.17 o 
   0   8   4       73.62      133.40      4.52 o 
   1   8   4       34.33       39.36      4.49 o 
   2   8   4     3125.99     2979.24     38.36 o 
   3   8   4       10.36       13.25      3.39 o 
   4   8   4        1.70        0.75      4.86 o 
   5   8   4      382.39      383.01     14.04 o 
   6   8   4        1.18        9.35     11.34 o 
   7   8   4       51.01       56.41     12.63 o 
   8   8   4        0.11       21.09     12.56 o 
  -9   9   4       95.79      115.40     26.21 o 
  -8   9   4      102.15      109.58     10.23 o 
  -7   9   4      327.37      327.66      9.18 o 
  -6   9   4        3.31       11.82      5.55 o 
  -5   9   4     1271.12     1225.14     13.53 o 
  -4   9   4        0.02       -0.99      3.91 o 
  -3   9   4     2752.40     2838.58     11.85 o 
  -2   9   4      867.03      888.51     10.65 o 
  -1   9   4     1312.10     1605.95     28.31 o 
   0   9   4       82.51       85.64      4.49 o 
   1   9   4      162.45      151.15      5.53 o 
   2   9   4     2270.88     2186.18     24.40 o 
   3   9   4       40.12       43.69      4.52 o 
   4   9   4       61.27       55.07      6.96 o 
   5   9   4       98.03      104.10     12.30 o 
   6   9   4       22.35        3.80     11.30 o 
   7   9   4       15.95       10.50     11.50 o 
   8   9   4       37.90       19.32     12.82 o 
  -8  10   4        3.42        5.53      9.25 o 
  -7  10   4        5.38        3.46      6.24 o 
  -6  10   4       29.51       61.34      7.84 o 
  -5  10   4       25.16       23.21      5.10 o 
  -4  10   4     1032.89     1061.53      8.04 o 
  -3  10   4      193.85      178.05      4.72 o 
  -2  10   4     3716.60     3682.37     51.11 o 
  -1  10   4      209.42      185.36      5.29 o 
   0  10   4      469.50      498.40      6.32 o 
   1  10   4      941.13     1004.81     11.60 o 
   2  10   4      220.58      171.01      5.80 o 
   3  10   4      643.59      627.27     10.43 o 
   4  10   4       17.89       11.95      6.92 o 
   5  10   4       40.74       51.29     11.92 o 
   6  10   4       73.94       44.67     11.93 o 
   7  10   4       12.36        8.68     12.44 o 
   8  10   4        2.06        3.66     30.75 o 
  -8  11   4        1.91       -9.48     11.10 o 
  -7  11   4        9.50        9.54      7.39 o 
  -6  11   4        4.19        6.13      5.37 o 
  -5  11   4        4.50       10.38      5.03 o 
  -4  11   4       41.14       50.64      4.30 o 
  -3  11   4      508.10      505.02     10.87 o 
  -2  11   4     2824.79     2890.31     29.37 o 
  -1  11   4      280.79      265.54      6.03 o 
   0  11   4     6561.37     6448.16     54.06 o 
   1  11   4      619.95      640.91      8.59 o 
   2  11   4      333.38      342.17      7.12 o 
   3  11   4        3.52       11.30      7.28 o 
   4  11   4       89.85       92.69      7.38 o 
   5  11   4        1.60       -7.24     11.36 o 
   6  11   4       47.53       36.58     11.44 o 
   7  11   4       76.26      116.71     27.51 o 
  -8  12   4       16.26       20.57      9.22 o 
  -7  12   4        1.94        0.43      7.45 o 
  -6  12   4       23.56       31.05      6.96 o 
  -5  12   4       34.16       33.11      5.17 o 
  -4  12   4      118.31      119.99      5.78 o 
  -3  12   4       45.19       21.03      5.26 o 
  -2  12   4       83.81       80.08      5.21 o 
  -1  12   4     4620.09     4511.29     60.63 o 
   0  12   4     1214.36     1211.25     12.51 o 
   1  12   4      720.11      645.34      8.87 o 
   2  12   4       24.13       27.20      5.61 o 
   3  12   4       21.88       19.88      8.43 o 
   4  12   4      232.42      224.65      8.52 o 
   5  12   4      520.17      520.35     15.53 o 
   6  12   4       55.94       50.22     22.23 o 
   7  12   4      114.64      128.65     53.57 o 
  -8  13   4       27.30        5.54     16.80 o 
  -7  13   4        5.81       18.33     11.42 o 
  -6  13   4      225.19      231.54      8.48 o 
  -5  13   4      131.54      124.67     10.99 o 
  -4  13   4        3.05        6.19      5.42 o 
  -3  13   4      153.83      147.38      8.59 o 
  -2  13   4     1241.60     1193.98     11.32 o 
  -1  13   4      811.15      805.78      9.37 o 
   0  13   4      883.16      895.53     19.28 o 
   1  13   4        6.96        3.88      5.10 o 
   2  13   4      124.91      116.69      6.50 o 
   3  13   4      587.31      583.81     13.66 o 
   4  13   4        4.91       10.19      8.90 o 
   5  13   4        4.52       18.15     10.30 o 
   6  13   4        2.91       21.14     12.23 o 
   7  13   4       45.91       31.99     27.54 o 
  -7  14   4       16.15       11.43     11.34 o 
  -6  14   4      106.18      112.58     11.37 o 
  -5  14   4      294.99      332.27     10.48 o 
  -4  14   4      382.18      380.44     11.22 o 
  -3  14   4      111.61      117.03      8.16 o 
  -2  14   4      790.40      786.66     10.00 o 
  -1  14   4     2718.07     2785.21     46.64 o 
   0  14   4      375.08      375.30     12.15 o 
   1  14   4      446.22      421.62     26.52 o 
   2  14   4       17.54       14.93      8.81 o 
   3  14   4      863.75      795.01     13.38 o 
   4  14   4        3.48        3.16      8.74 o 
   5  14   4       31.85       53.69     10.89 o 
   6  14   4       17.20       43.23     11.09 o 
   7  14   4       30.73       45.39     41.59 o 
  -7  15   4        8.81       17.01     11.44 o 
  -6  15   4       26.74       30.78     10.37 o 
  -5  15   4       96.12      104.04     11.15 o 
  -4  15   4      452.37      474.43      9.70 o 
  -3  15   4      761.07      800.48     19.05 o 
  -2  15   4       41.36       50.63      6.55 o 
  -1  15   4      127.82      117.42      6.55 o 
   0  15   4       79.00       98.69      7.88 o 
   1  15   4     2394.04     2299.03     28.42 o 
   2  15   4     1376.05     1288.77     12.80 o 
   3  15   4      183.14      202.65     10.82 o 
   4  15   4      214.98      201.26     11.05 o 
   5  15   4       34.86       44.63     13.35 o 
   6  15   4        5.83        4.29     11.26 o 
  -7  16   4       25.04       30.94     15.66 o 
  -6  16   4       18.42       11.06     10.40 o 
  -5  16   4        2.19       -2.59     10.24 o 
  -4  16   4       14.82        4.05     10.42 o 
  -3  16   4       40.88       24.28      8.04 o 
  -2  16   4       87.20       63.97      8.04 o 
  -1  16   4        8.98       -3.56      7.35 o 
   0  16   4      746.95      719.70     13.61 o 
   1  16   4      433.02      447.31     10.38 o 
   2  16   4      195.31      177.38      8.39 o 
   3  16   4      228.19      236.65     15.74 o 
   4  16   4     1137.67     1072.92     16.17 o 
   5  16   4       44.30       56.63      9.65 o 
   6  16   4      226.56      273.16     27.18 o 
  -6  17   4        0.03       -9.60      9.60 o 
  -5  17   4       22.84       31.45     13.40 o 
  -4  17   4      113.41      109.75     14.09 o 
  -3  17   4       40.61       38.25      8.13 o 
  -2  17   4      130.89      129.76      9.10 o 
  -1  17   4       24.15       46.13     10.08 o 
   0  17   4      293.47      298.48      9.09 o 
   1  17   4      811.44      772.50     13.00 o 
   2  17   4       21.23       44.30      9.87 o 
   3  17   4      482.92      387.67     12.34 o 
   4  17   4       47.77       59.33     10.22 o 
   5  17   4      119.73       84.58      9.13 o 
  -6  18   4        3.91      -10.59     10.59 o 
  -5  18   4        0.27       -4.13     13.77 o 
  -4  18   4        2.65       15.41     14.82 o 
  -3  18   4       92.49      102.04     18.11 o 
  -2  18   4      298.85      335.19     10.52 o 
  -1  18   4     1728.07     1676.79     38.55 o 
   0  18   4      181.15      216.21     16.98 o 
   1  18   4      112.13      129.43      9.45 o 
   2  18   4       93.18      113.77      8.77 o 
   3  18   4       30.17       32.33     10.12 o 
   4  18   4        0.76       13.42      9.58 o 
   5  18   4        9.58        9.94     15.09 o 
  -5  19   4      150.04      143.77     12.29 o 
  -4  19   4       37.42       32.21     10.91 o 
  -3  19   4       73.41       65.40     14.98 o 
  -2  19   4       65.18       71.66      9.52 o 
  -1  19   4       35.68       29.17      8.40 o 
   0  19   4       42.21       57.92     10.04 o 
   1  19   4      220.52      238.99      9.32 o 
   2  19   4        0.15       13.53     11.50 o 
   3  19   4        1.53       -8.53     12.05 o 
   4  19   4        0.17       -1.90      8.38 o 
  -5  20   4       32.45       25.44     11.15 o 
  -4  20   4        1.40        5.67      9.72 o 
  -3  20   4       15.69       -4.80      8.61 o 
  -2  20   4       11.63        4.51      9.89 o 
  -1  20   4       17.79       12.23      7.77 o 
   0  20   4       59.05       66.45     10.06 o 
   1  20   4       31.44       59.54     12.90 o 
   2  20   4       18.02       10.12     10.04 o 
   3  20   4       11.96        1.78     10.45 o 
   4  20   4        7.29       -0.28      9.81 o 
  -4  21   4       10.45       30.89     10.81 o 
  -3  21   4        0.94       10.98     14.55 o 
  -2  21   4       33.77       33.38     11.89 o 
  -1  21   4       13.90       37.17      8.96 o 
   0  21   4       14.57       65.25     10.19 o 
   1  21   4       52.35       93.85     18.73 o 
   2  21   4       24.49       30.09     26.73 o 
   3  21   4        0.04        3.88     13.14 o 
  -3  22   4      135.11      189.46     18.48 o 
  -2  22   4        0.01        0.50     10.76 o 
  -1  22   4      694.65      819.07     29.52 o 
   0  22   4       49.84       62.57     10.35 o 
   1  22   4       53.30       68.59     24.36 o 
   2  22   4        0.45       -3.39     16.32 o 
  -9   1   5        7.59       -2.34     13.24 o 
  -8   1   5      171.96      181.30     11.97 o 
  -7   1   5      118.53      103.60     10.51 o 
  -6   1   5       19.36       16.42      9.03 o 
  -5   1   5      110.54      103.68      3.54 o 
  -4   1   5     1852.43     1953.51     17.36 o 
  -3   1   5        0.31        1.25      1.72 o 
  -2   1   5    11802.98    11908.61     70.88 o 
  -1   1   5      581.19      570.08      9.27 o 
   0   1   5       71.45      133.98      3.44 o 
   1   1   5     1623.00     1639.86     10.45 o 
   2   1   5     7223.26     7370.79     64.98 o 
   3   1   5        0.59        6.16      3.25 o 
   4   1   5     8083.74     7826.61     80.24 o 
   5   1   5       72.63       70.16      8.53 o 
   6   1   5        0.29       17.15      7.80 o 
   7   1   5       20.28       23.49      9.19 o 
   8   1   5       45.15       42.68     11.15 o 
  -9   2   5       50.41       83.65     20.71 o 
  -8   2   5      107.36       83.66     11.31 o 
  -7   2   5       63.69       46.96     10.11 o 
  -6   2   5      834.72      806.70     10.45 o 
  -5   2   5        0.64        1.24      3.21 o 
  -4   2   5      278.87      253.82      5.33 o 
  -3   2   5       93.26      108.10      3.38 o 
  -2   2   5     2274.41     2245.82     29.47 o 
  -1   2   5    10375.15     9927.04     81.08 o 
   0   2   5    13048.31    13238.26     49.76 o 
   1   2   5      677.51      797.10      8.34 o 
   2   2   5      754.16      702.32     11.50 o 
   3   2   5     1784.49     1780.87     21.13 o 
   4   2   5      410.59      438.29     19.66 o 
   5   2   5      223.96      227.57      9.33 o 
   6   2   5      252.57      235.71     10.39 o 
   7   2   5       78.01       94.19     13.66 o 
   8   2   5       24.58        9.89     10.51 o 
  -9   3   5        0.44        5.57     11.91 o 
  -8   3   5       18.03       21.02     11.27 o 
  -7   3   5       15.36       -8.54     12.23 o 
  -6   3   5       71.61       71.41      6.69 o 
  -5   3   5      811.63      801.59      8.65 o 
  -4   3   5       22.87       26.61      2.96 o 
  -3   3   5      217.81      164.93      2.53 o 
  -2   3   5     1844.24     1740.68     27.68 o 
  -1   3   5     4133.02     3988.92     24.66 o 
   0   3   5      179.54      157.74      3.59 o 
   1   3   5      127.46       99.00      3.40 o 
   2   3   5     1759.68     1654.32     22.11 o 
   3   3   5       46.84       60.95      4.44 o 
   4   3   5      662.28      645.53     16.16 o 
   5   3   5       75.51      103.47      8.42 o 
   6   3   5      950.46      912.04     14.01 o 
   7   3   5        1.37        6.51      9.22 o 
   8   3   5       81.87       57.66     12.88 o 
  -9   4   5        2.23       16.16     12.05 o 
  -8   4   5      460.17      515.00     15.20 o 
  -7   4   5       18.22       10.47     10.19 o 
  -6   4   5      716.46      710.79      8.25 o 
  -5   4   5      170.08      162.47      5.33 o 
  -4   4   5     3126.88     3069.22     59.40 o 
  -3   4   5      191.91      181.69      4.28 o 
  -2   4   5     9615.56     9835.73     68.83 o 
  -1   4   5        5.69       21.20      2.50 o 
   0   4   5      976.31      987.60     11.11 o 
   1   4   5      482.52      444.93      6.01 o 
   2   4   5     5281.23     4938.45     20.74 o 
   3   4   5        2.47        8.27      3.70 o 
   4   4   5       43.31       36.33      7.01 o 
   5   4   5       25.08       22.54      7.78 o 
   6   4   5      217.34      221.12     15.75 o 
   7   4   5        0.63        9.02      9.01 o 
   8   4   5       59.08       55.10     16.17 o 
  -9   5   5      115.02      134.48     14.41 o 
  -8   5   5       43.96       66.95     12.08 o 
  -7   5   5      473.48      462.79     10.48 o 
  -6   5   5      566.64      534.55      7.98 o 
  -5   5   5     1298.40     1256.55     17.53 o 
  -4   5   5      585.61      515.67      8.47 o 
  -3   5   5     1240.29     1208.38     16.77 o 
  -2   5   5     2419.13     2472.28     19.75 o 
  -1   5   5      262.43      296.90      3.89 o 
   0   5   5     5024.36     5082.61     40.94 o 
   1   5   5     2072.06     1978.92     25.76 o 
   2   5   5      856.19      735.94      9.59 o 
   3   5   5      284.45      303.78      6.22 o 
   4   5   5      155.45      143.18      6.02 o 
   5   5   5       39.16       17.65      7.78 o 
   6   5   5      163.51      148.49      9.46 o 
   7   5   5       19.64       13.24      9.20 o 
   8   5   5        4.41       -3.43     10.13 o 
  -9   6   5        1.05        7.51     12.07 o 
  -8   6   5      280.76      339.00     14.52 o 
  -7   6   5       14.35       18.13      8.45 o 
  -6   6   5      273.11      324.37     16.13 o 
  -5   6   5       82.22       81.13      4.30 o 
  -4   6   5       28.83       25.65      3.21 o 
  -3   6   5      140.00      213.99      4.43 o 
  -2   6   5     4132.84     4264.38     51.85 o 
  -1   6   5       55.79       32.02      2.40 o 
   0   6   5     1746.01     1741.11     16.51 o 
   1   6   5      418.45      447.97      7.10 o 
   2   6   5      122.02       93.92      3.35 o 
   3   6   5       20.86       10.30      3.85 o 
   4   6   5      740.94      749.21      9.53 o 
   5   6   5      741.61      679.75     26.53 o 
   6   6   5       13.24       16.01      8.77 o 
   7   6   5      150.87      165.36     12.94 o 
   8   6   5        0.10      -18.49     18.49 o 
  -9   7   5        0.02       46.19     12.47 o 
  -8   7   5      259.69      256.15     13.69 o 
  -7   7   5       36.52       26.69      7.41 o 
  -6   7   5      275.66      333.42      8.21 o 
  -5   7   5       79.05       78.13      4.44 o 
  -4   7   5       14.22       16.37      3.36 o 
  -3   7   5        0.39        1.29      3.59 o 
  -2   7   5      608.44      674.32      5.54 o 
  -1   7   5     2725.37     2669.88     48.05 o 
   0   7   5    13533.63    13437.94     87.36 o 
   1   7   5      283.88      285.43      4.87 o 
   2   7   5     1218.06     1184.90     23.44 o 
   3   7   5     1224.90     1168.62     15.15 o 
   4   7   5     1333.18     1253.86     28.33 o 
   5   7   5      214.95      228.61     12.44 o 
   6   7   5       10.28       -3.43     19.45 o 
   7   7   5       30.30       25.69     18.33 o 
   8   7   5      113.74      132.56     13.93 o 
  -9   8   5      224.06      242.64     14.39 o 
  -8   8   5      103.40      127.51     12.59 o 
  -7   8   5        8.23       -0.02      7.03 o 
  -6   8   5      140.63      159.52     10.13 o 
  -5   8   5      825.77      872.67     13.96 o 
  -4   8   5      662.87      643.02      7.29 o 
  -3   8   5      659.13      767.64      6.70 o 
  -2   8   5       32.60       29.41      3.68 o 
  -1   8   5     2514.31     2432.17     45.05 o 
   0   8   5       96.30      105.87      6.58 o 
   1   8   5     1549.43     1536.70     17.61 o 
   2   8   5      392.86      349.33      5.31 o 
   3   8   5        8.69        1.10      4.45 o 
   4   8   5      756.62      708.58     15.64 o 
   5   8   5      423.50      404.95     14.56 o 
   6   8   5        8.97        7.36     11.39 o 
   7   8   5      123.99      154.03     15.39 o 
   8   8   5        0.62       44.30     12.78 o 
  -9   9   5       88.21      132.55     32.75 o 
  -8   9   5        3.83       19.40     12.08 o 
  -7   9   5       85.74      104.02      7.85 o 
  -6   9   5      379.07      373.55      7.16 o 
  -5   9   5      503.09      501.10      7.42 o 
  -4   9   5      166.02      182.70      5.25 o 
  -3   9   5      529.92      560.77      5.96 o 
  -2   9   5     3103.95     3182.40     48.05 o 
  -1   9   5      708.37      761.10      8.89 o 
   0   9   5       28.58       41.35      6.03 o 
   1   9   5      121.49      103.19      5.35 o 
   2   9   5      899.12      891.70     11.46 o 
   3   9   5      332.34      341.75      6.30 o 
   4   9   5       42.42       32.41      7.19 o 
   5   9   5       49.79       54.74     11.80 o 
   6   9   5        1.30       -3.54     12.21 o 
   7   9   5       24.66       34.07     16.34 o 
   8   9   5        0.28      -12.81     12.81 o 
  -8  10   5      235.13      256.95     14.96 o 
  -7  10   5        6.52        7.07      7.08 o 
  -6  10   5     1708.95     1740.75     36.59 o 
  -5  10   5       96.83       81.68      4.90 o 
  -4  10   5      118.42      115.53      4.85 o 
  -3  10   5      409.32      390.49      6.59 o 
  -2  10   5     1230.09     1244.60     21.80 o 
  -1  10   5        7.72       12.39      5.25 o 
   0  10   5     1489.85     1611.96     17.38 o 
   1  10   5     1521.90     1440.50     21.73 o 
   2  10   5     1159.27     1089.01     19.63 o 
   3  10   5       18.07       20.27      4.82 o 
   4  10   5       33.94       42.66      7.08 o 
   5  10   5      295.97      307.51     14.09 o 
   6  10   5       28.38        6.67     12.22 o 
   7  10   5       18.71       14.88     12.55 o 
  -8  11   5        1.06       19.18      9.32 o 
  -7  11   5       98.97      129.93      7.05 o 
  -6  11   5      234.57      292.04      8.38 o 
  -5  11   5      144.38      163.49      6.06 o 
  -4  11   5       55.82       56.29      5.54 o 
  -3  11   5       73.24       84.33      7.12 o 
  -2  11   5      300.41      276.75     12.06 o 
  -1  11   5       83.14       72.08      8.54 o 
   0  11   5      904.13      879.69      8.23 o 
   1  11   5     2383.49     2476.99     36.41 o 
   2  11   5       49.11       47.46      5.58 o 
   3  11   5      844.69      818.37     19.93 o 
   4  11   5      178.79      187.21      8.38 o 
   5  11   5      132.84      102.80     10.84 o 
   6  11   5       69.58       61.16     14.76 o 
   7  11   5       77.42      113.00     13.11 o 
  -8  12   5        0.09       21.53     15.94 o 
  -7  12   5        6.94        7.88     10.71 o 
  -6  12   5       33.37       33.13      6.03 o 
  -5  12   5        0.08        8.93      6.60 o 
  -4  12   5      539.60      564.92      9.48 o 
  -3  12   5      247.46      238.30      6.37 o 
  -2  12   5       68.60       56.87      5.38 o 
  -1  12   5      202.42      194.76      8.79 o 
   0  12   5      500.98      484.82      8.04 o 
   1  12   5      128.35      142.44      6.55 o 
   2  12   5      136.94      109.88      6.25 o 
   3  12   5      247.42      241.69      9.57 o 
   4  12   5       78.41       83.61      7.83 o 
   5  12   5      162.05      153.50     19.79 o 
   6  12   5        8.37       -0.78     11.79 o 
   7  12   5       55.85       76.88     14.16 o 
  -8  13   5       55.67       75.18     14.49 o 
  -7  13   5       23.00       35.82      7.26 o 
  -6  13   5        0.02        9.18      9.29 o 
  -5  13   5       21.62       17.22      6.83 o 
  -4  13   5      426.44      389.69     13.23 o 
  -3  13   5        1.79       -5.49      5.49 o 
  -2  13   5      590.18      568.43     10.42 o 
  -1  13   5      100.48      108.07     10.58 o 
   0  13   5      150.92      149.02      6.97 o 
   1  13   5       50.90       56.03      6.63 o 
   2  13   5      697.50      657.39      9.76 o 
   3  13   5      279.83      254.62     10.51 o 
   4  13   5      133.12      131.75      8.28 o 
   5  13   5        1.49       24.41     10.71 o 
   6  13   5       41.32       35.47     10.61 o 
   7  13   5        0.20        5.70     12.03 o 
  -7  14   5       22.46       25.31      8.29 o 
  -6  14   5        1.99        5.71      8.07 o 
  -5  14   5      240.21      223.94     12.53 o 
  -4  14   5      430.95      443.70      8.16 o 
  -3  14   5       46.43       47.12      6.00 o 
  -2  14   5      655.29      610.25     18.15 o 
  -1  14   5     1329.37     1340.00     19.60 o 
   0  14   5        0.12        0.37      7.53 o 
   1  14   5       40.09       50.37      6.98 o 
   2  14   5      539.78      529.13     13.28 o 
   3  14   5     1278.22     1215.78     15.91 o 
   4  14   5       55.69       56.29      8.42 o 
   5  14   5      110.75      131.99     11.97 o 
   6  14   5       81.32       90.63     11.94 o 
  -7  15   5        7.50       -6.62     18.65 o 
  -6  15   5       41.14       61.83     11.23 o 
  -5  15   5      271.40      278.50     10.46 o 
  -4  15   5      367.33      340.01      9.07 o 
  -3  15   5        0.65        6.71      5.93 o 
  -2  15   5      676.15      615.48     14.34 o 
  -1  15   5      979.20      974.56     14.83 o 
   0  15   5      334.49      312.28      8.70 o 
   1  15   5      168.83      172.77     14.47 o 
   2  15   5      118.97       92.03     12.48 o 
   3  15   5      101.24      113.68     10.49 o 
   4  15   5      183.03      161.45     10.80 o 
   5  15   5      217.91      227.68     13.32 o 
   6  15   5        0.60       15.28     11.23 o 
  -7  16   5        9.49        7.74     18.27 o 
  -6  16   5       19.28       41.97     10.43 o 
  -5  16   5        0.16        0.34     10.09 o 
  -4  16   5       79.39       80.13      8.47 o 
  -3  16   5      184.43      140.29      7.88 o 
  -2  16   5       41.72       28.15      6.18 o 
  -1  16   5       36.22       43.99      7.01 o 
   0  16   5      480.12      448.31      9.98 o 
   1  16   5       16.47       31.06      8.29 o 
   2  16   5      627.64      583.08     10.35 o 
   3  16   5      150.86      160.24     17.32 o 
   4  16   5      137.57      138.62     12.21 o 
   5  16   5       18.10       51.91     11.88 o 
   6  16   5       49.38       35.87     13.23 o 
  -6  17   5       62.23      107.48     14.36 o 
  -5  17   5       16.58        2.30     10.46 o 
  -4  17   5       41.61       39.76     10.09 o 
  -3  17   5       61.78       58.11      8.65 o 
  -2  17   5        2.45       -8.46      8.46 o 
  -1  17   5      452.74      393.91     13.69 o 
   0  17   5      192.27      209.90     10.29 o 
   1  17   5      818.15      760.78     13.09 o 
   2  17   5        9.53       16.82      9.70 o 
   3  17   5        3.30       27.37     10.95 o 
   4  17   5        0.26       -0.27      9.87 o 
   5  17   5        0.04       -2.46     11.61 o 
  -6  18   5       37.20       69.65     26.67 o 
  -5  18   5       92.79       82.82     11.81 o 
  -4  18   5       16.38       19.46     11.06 o 
  -3  18   5      308.37      311.69     10.93 o 
  -2  18   5       73.76       70.06      9.06 o 
  -1  18   5       31.81       60.04      9.68 o 
   0  18   5       13.53        5.05      7.18 o 
   1  18   5      596.45      587.39     12.11 o 
   2  18   5        6.02        9.93     12.19 o 
   3  18   5        0.38       -3.10     11.26 o 
   4  18   5        1.04       13.68     17.91 o 
   5  18   5       19.47       -1.95     12.11 o 
  -5  19   5        8.61       -2.42     17.90 o 
  -4  19   5        4.10        2.62      8.61 o 
  -3  19   5       30.31       23.87     11.84 o 
  -2  19   5       59.13       58.05      8.70 o 
  -1  19   5      100.13       92.35     13.81 o 
   0  19   5       21.77       23.96      8.24 o 
   1  19   5        1.41       -6.49      7.79 o 
   2  19   5        1.72       14.89     18.09 o 
   3  19   5      236.96      244.40     22.21 o 
   4  19   5       10.69       13.47     10.91 o 
  -5  20   5       28.75       45.88     19.33 o 
  -4  20   5        3.04       12.40     14.19 o 
  -3  20   5        1.15       15.03     14.10 o 
  -2  20   5       26.51       24.71      8.50 o 
  -1  20   5       12.49       14.01     10.30 o 
   0  20   5      432.87      401.81     18.57 o 
   1  20   5       56.66       61.75     15.62 o 
   2  20   5       47.14       79.05     15.50 o 
   3  20   5      159.97      153.18     33.76 o 
  -4  21   5       25.40       20.73     18.20 o 
  -3  21   5       12.40        0.63      8.46 o 
  -2  21   5        8.80       -3.43      9.58 o 
  -1  21   5      473.98      487.05     12.42 o 
   0  21   5        0.80       -9.32      9.32 o 
   1  21   5      125.25      132.57     16.81 o 
   2  21   5        0.90      -10.79     10.79 o 
   3  21   5      220.58      212.24     14.28 o 
  -2  22   5       47.05       63.78      9.37 o 
  -1  22   5      140.58      133.59     11.92 o 
   0  22   5       42.82       82.97     41.60 o 
   1  22   5       28.27       18.22     23.10 o 
  -9   0   6        3.64        4.81     16.72 o 
  -8   0   6      265.45      241.84     17.94 o 
  -7   0   6       11.55        1.47     13.67 o 
  -6   0   6     1112.04     1025.16     21.04 o 
  -5   0   6       15.63       14.53      7.34 o 
  -4   0   6    17955.52    16468.75    457.61 o 
  -3   0   6       90.94      102.59      6.53 o 
  -2   0   6     2832.44     2449.80     11.39 o 
  -1   0   6        5.90        5.21      3.02 o 
   0   0   6    10302.00    11362.62     76.82 o 
   1   0   6      304.73      267.55      7.90 o 
   2   0   6     3366.83     3340.57     80.80 o 
   3   0   6     2319.71     2177.89    118.15 o 
   4   0   6       92.91       75.33     16.15 o 
   5   0   6       65.36       46.94     15.97 o 
   6   0   6     2856.92     2779.33     38.48 o 
   7   0   6       35.06       47.51     16.71 o 
   8   0   6      727.32      677.31     27.40 o 
  -9   1   6       59.87       78.44     12.39 o 
  -8   1   6        1.13        2.64     10.13 o 
  -7   1   6      143.01      115.91     10.67 o 
  -6   1   6        7.25        8.28      8.56 o 
  -5   1   6       61.19       52.36      5.46 o 
  -4   1   6        5.45        0.35      4.11 o 
  -3   1   6      518.67      472.88      5.14 o 
  -2   1   6      397.49      443.60      4.22 o 
  -1   1   6     3705.65     3710.38     16.93 o 
   0   1   6     1167.29     1153.41      9.49 o 
   1   1   6     3932.24     3959.69     39.27 o 
   2   1   6      644.22      645.31      7.86 o 
   3   1   6      633.48      541.46      8.57 o 
   4   1   6       10.69       12.16     10.84 o 
   5   1   6      150.05      159.22     12.79 o 
   6   1   6      504.22      536.95     19.66 o 
   7   1   6        9.39        7.70     11.97 o 
   8   1   6       71.64       97.31     17.66 o 
  -9   2   6       13.71      -10.14     11.50 o 
  -8   2   6       20.66       25.22     10.72 o 
  -7   2   6       49.87       27.22      9.83 o 
  -6   2   6       41.50       34.60      8.42 o 
  -5   2   6      133.65      117.80      5.48 o 
  -4   2   6        6.49        4.03      2.13 o 
  -3   2   6      108.79      138.55      4.04 o 
  -2   2   6     6911.68     6885.40     71.40 o 
  -1   2   6      642.70      652.79      4.18 o 
   0   2   6     9895.64    10206.71     85.65 o 
   1   2   6     2669.08     2901.66     33.53 o 
   2   2   6      212.32      197.65      6.32 o 
   3   2   6     4284.81     4293.49     35.84 o 
   4   2   6     1720.25     1680.56     19.20 o 
   5   2   6      469.02      432.77     14.12 o 
   6   2   6     1349.15     1362.33     53.64 o 
   7   2   6       25.11       52.64     12.76 o 
   8   2   6       16.91       18.27     17.14 o 
  -9   3   6        0.15      -11.53     11.53 o 
  -8   3   6      257.99      237.76     13.01 o 
  -7   3   6        6.01        2.58     10.22 o 
  -6   3   6     1529.89     1483.56     24.80 o 
  -5   3   6       48.32       41.77      4.13 o 
  -4   3   6     7483.19     7317.58     74.11 o 
  -3   3   6       12.53       11.05      2.83 o 
  -2   3   6     3841.42     3727.72     11.46 o 
  -1   3   6     1027.81      980.34      6.47 o 
   0   3   6     1456.72     1514.97      7.95 o 
   1   3   6       82.65       63.04      3.51 o 
   2   3   6      629.13      617.59      9.98 o 
   3   3   6     1634.99     1670.10     12.91 o 
   4   3   6     1843.63     1848.81     20.04 o 
   5   3   6      380.24      369.92     10.45 o 
   6   3   6        9.38       21.76     14.18 o 
   7   3   6        0.63       20.45      9.40 o 
   8   3   6        0.09       15.70     15.52 o 
  -9   4   6       22.59       40.65     12.07 o 
  -8   4   6       14.80        6.38     11.23 o 
  -7   4   6       88.40       74.80     10.78 o 
  -6   4   6        1.43       14.96      8.91 o 
  -5   4   6      703.44      674.51     18.29 o 
  -4   4   6      309.66      276.31      7.21 o 
  -3   4   6     1441.47     1422.60     28.18 o 
  -2   4   6        4.77        7.97      2.86 o 
  -1   4   6     4555.98     4422.74     33.69 o 
   0   4   6      272.63      240.67      3.84 o 
   1   4   6        0.15        0.77      3.23 o 
   2   4   6      881.54      895.90      6.42 o 
   3   4   6      128.22      141.92      5.14 o 
   4   4   6       25.21       29.51     15.68 o 
   5   4   6       15.82       16.74      8.08 o 
   6   4   6       21.08       28.79      9.04 o 
   7   4   6        1.00        1.66      9.47 o 
   8   4   6        3.85       42.12     18.81 o 
  -9   5   6       66.92       84.02     12.85 o 
  -8   5   6       27.05       15.78     11.54 o 
  -7   5   6       83.05       64.24      9.97 o 
  -6   5   6      263.38      275.32      8.38 o 
  -5   5   6      196.50      194.48      6.05 o 
  -4   5   6       40.20       27.05      4.13 o 
  -3   5   6      354.40      387.47      5.52 o 
  -2   5   6      505.32      502.92     13.81 o 
  -1   5   6        4.14       -0.18      2.08 o 
   0   5   6      263.55      246.35      3.37 o 
   1   5   6       11.76        6.72      3.22 o 
   2   5   6       52.39       59.94      3.87 o 
   3   5   6      217.94      191.00      6.00 o 
   4   5   6       86.38       89.68      6.03 o 
   5   5   6      395.87      356.44     10.29 o 
   6   5   6       11.51        3.47      8.57 o 
   7   5   6       46.78       33.02     11.95 o 
   8   5   6        7.07       30.16     13.31 o 
  -9   6   6        1.61       26.25     12.15 o 
  -8   6   6      221.12      247.63     13.75 o 
  -7   6   6        2.65       -4.44      7.05 o 
  -6   6   6     2760.88     2726.36     45.59 o 
  -5   6   6      308.62      271.59      6.20 o 
  -4   6   6      209.34      212.03      7.95 o 
  -3   6   6        7.18        7.39      2.55 o 
  -2   6   6      160.12      116.42      3.94 o 
  -1   6   6      277.15      273.30      4.29 o 
   0   6   6       32.52       35.54      2.59 o 
   1   6   6      771.03      702.11     27.31 o 
   2   6   6     1170.99     1095.83      8.40 o 
   3   6   6     3175.41     3143.24     30.81 o 
   4   6   6       62.76       53.92      5.57 o 
   5   6   6        0.45       -5.52     12.64 o 
   6   6   6       91.25      100.99     12.58 o 
   7   6   6        0.09        8.93     11.44 o 
   8   6   6       30.59        9.94     13.52 o 
  -9   7   6        9.38       27.36     12.07 o 
  -8   7   6       94.77      132.90     12.99 o 
  -7   7   6      500.47      446.74     15.55 o 
  -6   7   6      426.64      411.15      9.26 o 
  -5   7   6       69.00       65.90      5.09 o 
  -4   7   6      795.98      786.13      9.69 o 
  -3   7   6      308.48      263.06     20.31 o 
  -2   7   6     2735.23     2737.48     31.20 o 
  -1   7   6     2254.24     2356.97     25.43 o 
   0   7   6      612.25      600.46     10.44 o 
   1   7   6      792.00      797.66     14.74 o 
   2   7   6      999.65      951.96     14.24 o 
   3   7   6      645.20      668.25      9.45 o 
   4   7   6        8.45       13.13      7.49 o 
   5   7   6        9.00        6.28     11.71 o 
   6   7   6        0.24       -6.81     22.76 o 
   7   7   6       19.76      -12.27     21.48 o 
   8   7   6        0.77        9.66     22.93 o 
  -9   8   6        0.00       24.74     20.52 o 
  -8   8   6      411.00      424.77     14.83 o 
  -7   8   6        9.99       11.32      7.34 o 
  -6   8   6     1692.93     1857.58     22.79 o 
  -5   8   6       38.47       59.43      5.23 o 
  -4   8   6     1578.08     1539.28     14.84 o 
  -3   8   6      427.28      420.17      7.67 o 
  -2   8   6      124.89       70.91      3.69 o 
  -1   8   6      430.24      397.32      6.57 o 
   0   8   6    13925.06    14463.92    120.19 o 
   1   8   6       73.93       61.18      4.32 o 
   2   8   6      767.77      752.39     13.97 o 
   3   8   6       11.59       15.07      4.84 o 
   4   8   6      661.97      635.47     12.96 o 
   5   8   6      115.03       96.21     11.98 o 
   6   8   6        9.64       11.51     10.91 o 
   7   8   6        6.68       15.75     11.91 o 
  -9   9   6      103.95      133.23     27.53 o 
  -8   9   6        0.45        0.33      9.58 o 
  -7   9   6      442.40      474.71     14.33 o 
  -6   9   6      222.75      236.07      8.05 o 
  -5   9   6      215.43      228.79      5.72 o 
  -4   9   6      809.23      802.76     10.76 o 
  -3   9   6       12.33       -3.97      3.97 o 
  -2   9   6      609.39      640.72      7.53 o 
  -1   9   6       27.25       19.47      6.14 o 
   0   9   6     2879.02     2797.53     44.35 o 
   1   9   6       97.62       59.80      4.46 o 
   2   9   6       97.20       86.37      4.46 o 
   3   9   6       92.98       91.51      5.36 o 
   4   9   6     1661.68     1618.40     26.01 o 
   5   9   6      470.80      426.06     14.85 o 
   6   9   6       37.51       25.60     12.81 o 
   7   9   6        0.00       16.31     15.92 o 
  -8  10   6       56.36       57.93      9.62 o 
  -7  10   6       16.28       27.34      6.19 o 
  -6  10   6      271.32      302.58      9.74 o 
  -5  10   6       84.21       88.62      5.43 o 
  -4  10   6      835.65      799.08     12.36 o 
  -3  10   6       49.46       34.96      5.30 o 
  -2  10   6      324.06      285.75      6.37 o 
  -1  10   6       38.53       24.78      5.54 o 
   0  10   6       17.53       14.64      5.36 o 
   1  10   6      375.38      337.78      7.69 o 
   2  10   6      130.13      126.85      5.40 o 
   3  10   6      173.17      168.07      6.00 o 
   4  10   6       31.97       48.14      8.89 o 
   5  10   6       12.76       24.93     15.09 o 
   6  10   6        5.96      -12.62     12.62 o 
   7  10   6       34.63       20.33     24.33 o 
  -8  11   6       11.92        1.40     11.49 o 
  -7  11   6       26.52       22.77      6.07 o 
  -6  11   6      828.00      885.70     12.98 o 
  -5  11   6        1.77        1.25      7.15 o 
  -4  11   6     1395.60     1421.66     18.93 o 
  -3  11   6      225.97      195.37      7.40 o 
  -2  11   6      358.36      322.53      6.76 o 
  -1  11   6       51.24       43.93      6.01 o 
   0  11   6       80.10      108.30      5.99 o 
   1  11   6       46.77       45.58      5.74 o 
   2  11   6      804.56      782.46      9.40 o 
   3  11   6      183.95      170.43     14.75 o 
   4  11   6      806.23      771.44     12.62 o 
   5  11   6        6.62       15.47     10.53 o 
   6  11   6      207.58      187.40     13.08 o 
   7  11   6        0.80       12.08     14.25 o 
  -8  12   6        0.07       -1.44     16.27 o 
  -7  12   6        5.38       -0.55      6.97 o 
  -6  12   6      158.92      195.37      9.60 o 
  -5  12   6     1656.61     1658.29     12.29 o 
  -4  12   6      135.68      144.76      6.42 o 
  -3  12   6      475.78      491.02     11.64 o 
  -2  12   6       15.01       17.76      5.62 o 
  -1  12   6       61.14       50.89      6.31 o 
   0  12   6       83.22       76.49      6.15 o 
   1  12   6       92.48       78.20      6.20 o 
   2  12   6      248.13      230.46      7.11 o 
   3  12   6      217.91      185.87     11.08 o 
   4  12   6      554.99      499.49     10.47 o 
   5  12   6        1.42        8.44     14.48 o 
   6  12   6      216.64      230.09     12.98 o 
   7  12   6       11.34       33.25     18.26 o 
  -8  13   6        0.15        2.93     17.30 o 
  -7  13   6        3.13       10.72      8.54 o 
  -6  13   6      164.72      186.84      9.42 o 
  -5  13   6        0.23        5.05      6.05 o 
  -4  13   6      251.65      276.80      7.38 o 
  -3  13   6        0.01       -6.45      6.45 o 
  -2  13   6       37.32       34.55      5.78 o 
  -1  13   6       61.54       45.39      6.89 o 
   0  13   6      158.30      161.72      8.20 o 
   1  13   6      216.18      233.21     13.49 o 
   2  13   6       46.42       30.84      6.43 o 
   3  13   6       55.82       55.71      8.82 o 
   4  13   6      401.75      421.58     10.24 o 
   5  13   6      426.03      442.19     13.93 o 
   6  13   6        0.02        0.64     12.38 o 
  -7  14   6       15.05       18.69     10.46 o 
  -6  14   6       60.58       63.24      9.20 o 
  -5  14   6      506.02      538.14     13.38 o 
  -4  14   6      266.79      271.67      7.40 o 
  -3  14   6       52.75       34.39      6.34 o 
  -2  14   6       77.76       67.13      6.23 o 
  -1  14   6      406.09      384.17     16.69 o 
   0  14   6      179.10      168.91      8.99 o 
   1  14   6      561.45      536.19      9.67 o 
   2  14   6      461.92      439.80      9.41 o 
   3  14   6      223.86      195.34     10.66 o 
   4  14   6        7.09       15.01      8.23 o 
   5  14   6      383.24      381.22     13.59 o 
   6  14   6      106.12      148.51     12.31 o 
  -7  15   6       64.90      107.08      9.97 o 
  -6  15   6       16.52       19.44      8.55 o 
  -5  15   6        2.71       13.78      8.18 o 
  -4  15   6        3.71       11.79      5.92 o 
  -3  15   6     1128.92     1071.88     21.47 o 
  -2  15   6     1312.16     1291.64     29.10 o 
  -1  15   6      268.88      279.36     12.50 o 
   0  15   6       99.16       96.70      9.04 o 
   1  15   6      107.62      123.38     10.73 o 
   2  15   6        1.41        6.58      9.24 o 
   3  15   6      419.07      396.42     12.07 o 
   4  15   6      280.32      284.83     10.27 o 
   5  15   6       95.60       72.93     11.63 o 
   6  15   6        5.38       43.12     11.76 o 
  -7  16   6        4.35       10.11     10.34 o 
  -6  16   6      110.25       99.86     11.42 o 
  -5  16   6       11.12        8.58      8.45 o 
  -4  16   6       21.64       13.18      7.21 o 
  -3  16   6       83.17       70.03      6.37 o 
  -2  16   6       21.88        5.81      6.29 o 
  -1  16   6      118.10       99.91      7.31 o 
   0  16   6     1210.33     1144.14     17.65 o 
   1  16   6       62.88       68.91     12.25 o 
   2  16   6      430.68      452.85     17.90 o 
   3  16   6      202.04      183.33     11.24 o 
   4  16   6        0.20       13.31      9.02 o 
   5  16   6        5.02       18.14     11.60 o 
  -6  17   6        0.66       10.83     10.81 o 
  -5  17   6       12.08       29.42     11.13 o 
  -4  17   6      108.77      102.66      9.13 o 
  -3  17   6      210.91      199.64      8.44 o 
  -2  17   6      132.80      118.34      6.98 o 
  -1  17   6       19.82       -0.33      6.49 o 
   0  17   6       78.27       82.45     11.32 o 
   1  17   6        1.69       14.60      8.31 o 
   2  17   6        2.51        5.28     11.98 o 
   3  17   6      255.11      286.02     32.91 o 
   4  17   6      154.29      163.14      9.90 o 
   5  17   6       63.31       84.99     13.80 o 
  -6  18   6       64.14       81.38     11.75 o 
  -5  18   6      295.46      321.99     14.22 o 
  -4  18   6      144.17      160.22     10.32 o 
  -3  18   6       30.64       27.69      8.91 o 
  -2  18   6       19.27       12.36     14.19 o 
  -1  18   6       77.86       78.05      6.92 o 
   0  18   6      327.95      317.36     12.00 o 
   1  18   6       37.31       33.44      9.90 o 
   2  18   6        0.25       -8.90     11.96 o 
   3  18   6       63.20       70.58     19.82 o 
   4  18   6       20.47      -11.94     12.11 o 
  -5  19   6        2.04        1.60     11.19 o 
  -4  19   6       21.82       15.92     10.67 o 
  -3  19   6      302.12      282.49     11.35 o 
  -2  19   6       44.11       72.61     14.59 o 
  -1  19   6       36.76       63.10     14.79 o 
   0  19   6       19.15       50.96     12.86 o 
   1  19   6       54.13       57.78     17.33 o 
   2  19   6       81.22       71.68     12.91 o 
   3  19   6       24.84       36.68     10.22 o 
   4  19   6       87.31       88.34     20.37 o 
  -4  20   6        1.44      -11.74     11.74 o 
  -3  20   6       20.34        0.31      8.91 o 
  -2  20   6        7.32        4.21      8.37 o 
  -1  20   6       53.18       69.01      8.69 o 
   0  20   6       10.69       31.07     10.03 o 
   1  20   6       45.81       72.43     25.00 o 
   2  20   6       27.45       64.61     13.01 o 
   3  20   6       12.60       25.30     19.21 o 
  -3  21   6        3.67       16.88     15.49 o 
  -2  21   6       66.63       76.29      9.62 o 
  -1  21   6        0.20       -5.47     10.59 o 
   0  21   6        0.25        8.63     28.84 o 
   1  21   6      150.64      208.95     17.91 o 
   2  21   6        1.42       19.91     15.30 o 
  -2  22   6        6.04       34.37     12.00 o 
  -1  22   6      263.18      282.12     18.66 o 
   0  22   6       68.22      111.37     14.15 o 
   1  22   6      156.15      194.85     14.58 o 
  -9   1   7       13.71       14.65     11.49 o 
  -8   1   7        1.75       -2.76     16.13 o 
  -7   1   7       32.92       20.97      9.99 o 
  -6   1   7        2.40       -0.50      6.95 o 
  -5   1   7       16.20       16.51      5.28 o 
  -4   1   7      363.78      327.24      6.45 o 
  -3   1   7      114.95       94.34      4.24 o 
  -2   1   7     8234.57     8787.01     53.83 o 
  -1   1   7      180.47      158.71      2.84 o 
   0   1   7    16696.26    17197.05     62.75 o 
   1   1   7        2.22        6.89      4.87 o 
   2   1   7        1.21        4.62      5.54 o 
   3   1   7      296.11      316.13      8.20 o 
   4   1   7     1129.20     1090.49     17.09 o 
   5   1   7      828.85      767.62     17.20 o 
   6   1   7      389.85      421.37     15.33 o 
   7   1   7       47.79       27.41     16.96 o 
   8   1   7       76.80      106.04     39.55 o 
  -9   2   7        0.91      -11.38     11.38 o 
  -8   2   7       40.01       21.10     11.14 o 
  -7   2   7        8.91       -1.01      9.87 o 
  -6   2   7        0.85        6.21      7.26 o 
  -5   2   7      403.69      386.78      7.55 o 
  -4   2   7      186.21      140.43      5.63 o 
  -3   2   7      456.84      478.66      8.42 o 
  -2   2   7      493.93      467.73      6.50 o 
  -1   2   7     3013.34     3143.89     14.61 o 
   0   2   7      311.51      252.50      6.36 o 
   1   2   7     2381.40     2517.81     22.84 o 
   2   2   7      900.75      894.00     13.76 o 
   3   2   7     5266.49     5189.87     58.66 o 
   4   2   7      174.08      155.57     11.51 o 
   5   2   7      155.40      147.33     13.15 o 
   6   2   7      337.30      376.22     15.29 o 
   7   2   7        8.67        1.13     12.08 o 
   8   2   7       12.60        2.04     13.08 o 
  -9   3   7       38.86       31.54     15.93 o 
  -8   3   7       62.46       51.06     11.48 o 
  -7   3   7        0.05       -8.21      8.21 o 
  -6   3   7        1.31       18.73      7.66 o 
  -5   3   7        7.26       10.53      6.31 o 
  -4   3   7      922.40      892.58     16.35 o 
  -3   3   7     2001.68     2006.57     22.71 o 
  -2   3   7       20.24       29.72      2.99 o 
  -1   3   7       26.86       34.75      2.75 o 
   0   3   7     8798.80     8868.86     28.95 o 
   1   3   7      214.70      195.15      4.87 o 
   2   3   7      697.16      692.63      7.51 o 
   3   3   7      683.18      727.30      9.01 o 
   4   3   7       79.29       98.56     10.89 o 
   5   3   7     1095.20     1086.77     18.78 o 
   6   3   7       28.49       13.54     12.08 o 
   7   3   7       84.74       89.69     13.21 o 
   8   3   7      128.60      117.14     14.52 o 
  -9   4   7       27.64       40.59     14.33 o 
  -8   4   7      228.33      213.89     12.97 o 
  -7   4   7       15.67       -5.45      8.40 o 
  -6   4   7     3920.00     3847.65     79.40 o 
  -5   4   7       22.24       17.81      5.46 o 
  -4   4   7        1.37        0.22      5.64 o 
  -3   4   7      107.96      122.34      4.66 o 
  -2   4   7     7189.08     6546.49     65.91 o 
  -1   4   7       58.41       44.12      2.81 o 
   0   4   7     3518.52     3780.08     47.96 o 
   1   4   7       87.17      110.33      4.07 o 
   2   4   7     1450.11     1477.81      8.42 o 
   3   4   7       11.84       23.76      5.34 o 
   4   4   7        0.03        5.22      7.22 o 
   5   4   7      855.44      827.56     19.87 o 
   6   4   7      110.52      137.18     13.30 o 
   7   4   7      116.18       92.10     12.59 o 
   8   4   7       79.43      102.40     48.84 o 
  -9   5   7      107.69      166.85     20.56 o 
  -8   5   7        0.24       12.18     29.17 o 
  -7   5   7      503.37      511.35     11.84 o 
  -6   5   7       19.98        8.56      6.88 o 
  -5   5   7      517.09      479.07      8.18 o 
  -4   5   7       53.51       50.88      5.08 o 
  -3   5   7      344.60      275.26      4.34 o 
  -2   5   7     2462.83     2299.95     14.43 o 
  -1   5   7     4137.33     3787.64     37.74 o 
   0   5   7      195.14      191.14      5.53 o 
   1   5   7      230.24      194.98      4.27 o 
   2   5   7     1822.87     1777.60     13.24 o 
   3   5   7        6.87        6.58      5.02 o 
   4   5   7      125.12      126.27      7.34 o 
   5   5   7      770.86      796.49     17.55 o 
   6   5   7        8.30       13.06     11.53 o 
   7   5   7       25.20       10.39     11.93 o 
   8   5   7       43.30       70.87     14.04 o 
  -9   6   7        0.97        7.65     16.05 o 
  -8   6   7      116.41      118.23     12.62 o 
  -7   6   7       24.62       32.53      7.41 o 
  -6   6   7     1117.36     1110.04     23.71 o 
  -5   6   7      362.92      359.05      7.91 o 
  -4   6   7      115.46      109.50      8.62 o 
  -3   6   7        3.22        4.17      3.46 o 
  -2   6   7     1842.73     1778.09     24.45 o 
  -1   6   7       36.39       21.97      2.34 o 
   0   6   7       87.08       54.73      6.95 o 
   1   6   7     1422.79     1474.24     15.99 o 
   2   6   7      956.31      972.12      8.59 o 
   3   6   7     1102.93     1113.12     13.27 o 
   4   6   7      259.70      265.12      9.47 o 
   5   6   7       15.08        0.28     11.60 o 
   6   6   7        0.02       -7.23     11.33 o 
   7   6   7        3.15       14.88     12.36 o 
  -9   7   7        2.18       -0.71     16.15 o 
  -8   7   7      171.36      166.86     12.96 o 
  -7   7   7       39.81       48.16      7.66 o 
  -6   7   7      307.19      283.30     18.56 o 
  -5   7   7      277.04      290.87      7.00 o 
  -4   7   7     7487.54     7312.17     58.91 o 
  -3   7   7       14.54       14.76      3.05 o 
  -2   7   7        1.85       -1.17      3.71 o 
  -1   7   7     1621.44     1576.22     13.85 o 
   0   7   7     7023.57     6829.43     86.57 o 
   1   7   7        7.33        1.50      4.18 o 
   2   7   7     1017.34     1071.77     15.72 o 
   3   7   7       16.92       20.45      5.14 o 
   4   7   7       27.01       28.78      6.77 o 
   5   7   7      126.14      121.97     11.08 o 
   6   7   7       31.79       28.57     11.70 o 
   7   7   7        0.34      -11.86     11.86 o 
  -9   8   7        0.06      -11.53     14.39 o 
  -8   8   7       42.99       61.44      9.61 o 
  -7   8   7       39.47       26.90      7.73 o 
  -6   8   7       21.63       37.01      7.58 o 
  -5   8   7     3106.58     3081.87     32.10 o 
  -4   8   7       59.25       62.92      4.92 o 
  -3   8   7     4588.75     4406.77     63.78 o 
  -2   8   7     1327.55     1329.67     15.92 o 
  -1   8   7        5.44        6.31      4.96 o 
   0   8   7      664.31      643.96      9.78 o 
   1   8   7      470.25      486.31      6.47 o 
   2   8   7       94.75       82.87      4.38 o 
   3   8   7      219.53      226.00      6.36 o 
   4   8   7       14.64       29.75      9.51 o 
   5   8   7      117.85       94.00     10.27 o 
   6   8   7       27.03       20.23     11.71 o 
   7   8   7       38.37       20.80     12.09 o 
  -9   9   7       22.56       58.71     12.27 o 
  -8   9   7      225.57      226.41     17.16 o 
  -7   9   7      171.92      194.17      8.63 o 
  -6   9   7      946.08      968.29     22.94 o 
  -5   9   7      140.52      177.86      5.91 o 
  -4   9   7      366.58      365.06     10.01 o 
  -3   9   7        4.85        0.92      5.33 o 
  -2   9   7      728.31      734.76     13.68 o 
  -1   9   7     1094.61     1027.76     20.09 o 
   0   9   7      808.52      793.11      8.76 o 
   1   9   7       12.77       13.46      4.88 o 
   2   9   7       86.32       87.82      4.75 o 
   3   9   7      162.60      157.34      6.28 o 
   4   9   7      535.67      523.15     21.97 o 
   5   9   7       58.60       51.12     16.48 o 
   6   9   7        0.91        7.53     10.86 o 
   7   9   7        0.32       15.87     12.46 o 
  -8  10   7       13.60       19.31      7.84 o 
  -7  10   7        7.58       -1.30      7.83 o 
  -6  10   7      168.97      175.20      7.62 o 
  -5  10   7      112.70      110.19      6.44 o 
  -4  10   7      858.48      828.80     15.59 o 
  -3  10   7      333.39      307.47     12.36 o 
  -2  10   7     2589.29     2567.52     19.62 o 
  -1  10   7       94.83       92.78      7.46 o 
   0  10   7       30.70       41.50      5.55 o 
   1  10   7       39.79       38.01      5.83 o 
   2  10   7      830.79      850.66     14.20 o 
   3  10   7      212.12      182.66      6.53 o 
   4  10   7       15.17       15.67     10.68 o 
   5  10   7      164.19      136.55     11.51 o 
   6  10   7      255.06      288.57     13.35 o 
   7  10   7       44.37       32.50     12.55 o 
  -8  11   7        8.01        0.96      9.05 o 
  -7  11   7        2.96      -10.49     10.49 o 
  -6  11   7        4.72        2.05      6.69 o 
  -5  11   7        4.35        6.13      6.04 o 
  -4  11   7      262.91      263.39      7.22 o 
  -3  11   7     1206.02     1156.29     13.96 o 
  -2  11   7      480.11      497.55      8.01 o 
  -1  11   7     2597.11     2629.98     44.36 o 
   0  11   7      646.65      618.27     19.01 o 
   1  11   7        8.57       22.80      5.55 o 
   2  11   7       24.77       14.59      6.60 o 
   3  11   7        1.59       -7.56      7.56 o 
   4  11   7        7.31       -1.58      9.86 o 
   5  11   7      174.80      150.82     11.41 o 
   6  11   7       18.47       16.14     11.38 o 
   7  11   7       30.28       13.16     11.38 o 
  -8  12   7       82.25       91.93      9.88 o 
  -7  12   7       28.71       29.65     10.11 o 
  -6  12   7      135.42      131.77      7.71 o 
  -5  12   7       23.55       15.21      6.32 o 
  -4  12   7       70.27       51.04      6.45 o 
  -3  12   7       25.10       24.75      5.84 o 
  -2  12   7      314.15      289.24      7.24 o 
  -1  12   7      314.47      332.46     17.76 o 
   0  12   7       19.86       25.57      6.18 o 
   1  12   7      136.54      140.64      6.94 o 
   2  12   7      217.86      194.84      9.97 o 
   3  12   7       98.98       94.32      8.28 o 
   4  12   7       19.45       16.53      8.75 o 
   5  12   7        8.08       16.71     10.96 o 
   6  12   7       38.97       46.41     19.15 o 
  -8  13   7       16.64       31.35     17.13 o 
  -7  13   7        3.86       -9.18      9.18 o 
  -6  13   7       32.18       42.00      8.51 o 
  -5  13   7       60.42       67.96      7.41 o 
  -4  13   7      118.39      138.81      9.22 o 
  -3  13   7       21.32        6.45      6.10 o 
  -2  13   7       13.70        8.39      6.05 o 
  -1  13   7        2.50       -2.60      8.00 o 
   0  13   7      122.82      104.23      7.06 o 
   1  13   7       54.37       43.43      7.86 o 
   2  13   7       10.93        1.18      8.97 o 
   3  13   7        5.88        4.82      9.05 o 
   4  13   7      473.45      481.24     17.03 o 
   5  13   7      123.99      111.57     12.03 o 
   6  13   7        0.12       -3.60     11.66 o 
  -7  14   7        1.20       -8.59      8.59 o 
  -6  14   7       63.59       67.45     10.90 o 
  -5  14   7      449.01      434.77      8.61 o 
  -4  14   7      318.10      298.88     13.16 o 
  -3  14   7        0.13       -1.44      9.37 o 
  -2  14   7     1582.00     1595.18     24.59 o 
  -1  14   7     1317.28     1254.17     23.11 o 
   0  14   7      182.06      164.61      9.50 o 
   1  14   7       24.26       20.80      7.43 o 
   2  14   7       70.87       47.47      9.52 o 
   3  14   7      187.75      190.49     10.60 o 
   4  14   7       11.16       18.45      8.66 o 
   5  14   7      168.11      193.29     14.29 o 
   6  14   7       21.82       49.82     18.75 o 
  -7  15   7        6.02       -1.76     10.19 o 
  -6  15   7       24.63       10.67     11.97 o 
  -5  15   7       30.71       23.30      6.22 o 
  -4  15   7       27.63       27.01      7.72 o 
  -3  15   7      451.42      435.22     14.84 o 
  -2  15   7      371.96      348.68     14.13 o 
  -1  15   7       20.08       36.82      8.91 o 
   0  15   7      772.65      665.53     14.12 o 
   1  15   7      504.93      488.27      9.90 o 
   2  15   7       48.75       40.58      9.50 o 
   3  15   7       37.54       17.84     13.15 o 
   4  15   7        0.58       -3.33      8.30 o 
   5  15   7       34.91       46.39     14.96 o 
  -7  16   7        0.72       15.73     23.36 o 
  -6  16   7       18.94        5.30      9.25 o 
  -5  16   7       25.13       42.80      9.77 o 
  -4  16   7        9.76        8.40      6.78 o 
  -3  16   7        3.74        2.66      9.22 o 
  -2  16   7       40.45       26.61      6.43 o 
  -1  16   7      266.68      228.45      9.95 o 
   0  16   7      290.28      251.32     10.85 o 
   1  16   7      189.86      167.34     10.66 o 
   2  16   7       51.41       88.84     10.09 o 
   3  16   7      179.28      154.64     14.09 o 
   4  16   7       14.02       22.91      9.84 o 
   5  16   7        9.01       20.48     11.16 o 
  -6  17   7       24.22       18.94     10.96 o 
  -5  17   7        6.81       10.73      9.29 o 
  -4  17   7      263.57      273.25      9.29 o 
  -3  17   7       53.44       29.30      6.47 o 
  -2  17   7       13.53       -1.49      6.46 o 
  -1  17   7        1.37       -6.55      6.55 o 
   0  17   7      134.87      103.41      9.26 o 
   1  17   7        0.53       -5.97      8.18 o 
   2  17   7        0.00       -8.13      9.17 o 
   3  17   7       40.13       42.39     17.42 o 
   4  17   7       31.79       39.74     11.24 o 
  -6  18   7       11.58        2.86     11.15 o 
  -5  18   7      181.29      202.94     19.60 o 
  -4  18   7        6.41       24.11      9.10 o 
  -3  18   7      473.50      436.14     17.82 o 
  -2  18   7        0.48       -6.39      6.39 o 
  -1  18   7      169.36      188.75      7.64 o 
   0  18   7        1.27       -5.90      8.68 o 
   1  18   7      108.58       92.28     10.34 o 
   2  18   7        0.01        0.71      9.32 o 
   3  18   7       73.04       81.03     18.85 o 
   4  18   7        0.20      -13.15     13.15 o 
  -5  19   7       80.43       76.36     14.09 o 
  -4  19   7       44.92       51.96      9.73 o 
  -3  19   7       41.72       46.70      9.27 o 
  -2  19   7        0.60       -8.37      8.37 o 
  -1  19   7      407.23      414.04     11.81 o 
   0  19   7       67.26       56.65      8.81 o 
   1  19   7       18.45       13.92     15.08 o 
   2  19   7        6.43      -11.12     17.44 o 
   3  19   7       51.23       59.15     10.76 o 
  -4  20   7       53.81       43.68     10.94 o 
  -3  20   7        0.15        6.26     17.92 o 
  -2  20   7       27.12       -5.54      8.88 o 
  -1  20   7       24.73       -0.18      8.62 o 
   0  20   7        1.18       19.88     16.51 o 
   1  20   7       89.81       49.45      8.96 o 
   2  20   7       83.22      100.76     13.12 o 
   3  20   7        8.79       52.38     19.04 o 
  -3  21   7      236.58      232.95     15.73 o 
  -2  21   7       27.29       -5.82      9.52 o 
  -1  21   7       59.25       54.65     30.32 o 
   0  21   7        0.18       -0.21     16.00 o 
   1  21   7      234.43      194.28     19.70 o 
  -1  22   7       16.63       -2.99     12.15 o 
  -9   0   8       38.73        7.50     16.16 o 
  -8   0   8        7.75      -10.56     14.93 o 
  -7   0   8      102.09      121.60     15.01 o 
  -6   0   8       87.70       68.23      9.09 o 
  -5   0   8       30.40       23.71      7.60 o 
  -4   0   8      125.83       64.85      7.14 o 
  -3   0   8      662.05      639.15     17.85 o 
  -2   0   8    16618.95    16832.80     79.65 o 
  -1   0   8     2926.22     3001.16     18.13 o 
   0   0   8      473.48      365.47      6.99 o 
   1   0   8     1046.29     1134.62     13.01 o 
   2   0   8     6042.71     6192.40     60.37 o 
   3   0   8      153.56      189.01     11.54 o 
   4   0   8      893.72      889.70     16.75 o 
   5   0   8       33.06       43.16     18.56 o 
   6   0   8      202.85      152.30     19.35 o 
   7   0   8      115.53      120.12     20.42 o 
  -9   1   8       60.77       66.35     12.11 o 
  -8   1   8        0.01       -8.07     10.72 o 
  -7   1   8      230.79      230.82     11.46 o 
  -6   1   8      217.37      196.16      7.32 o 
  -5   1   8       14.43       15.52      5.16 o 
  -4   1   8      146.78      150.49      5.54 o 
  -3   1   8      685.29      685.28      6.98 o 
  -2   1   8      865.12      816.13      7.15 o 
  -1   1   8     3002.40     3040.99     10.62 o 
   0   1   8      133.75      172.72      4.74 o 
   1   1   8      145.98      179.35      5.43 o 
   2   1   8     3273.87     3245.34     18.00 o 
   3   1   8      159.53      187.68      8.05 o 
   4   1   8      669.08      705.82     15.83 o 
   5   1   8      656.92      725.92     17.20 o 
   6   1   8       27.72       30.14     12.56 o 
   7   1   8      103.64      125.86     21.68 o 
  -9   2   8       10.74       22.47     11.71 o 
  -8   2   8        2.12      -10.75     10.75 o 
  -7   2   8        0.98       -8.18      8.18 o 
  -6   2   8       10.14       12.60      7.21 o 
  -5   2   8      300.14      268.23      6.91 o 
  -4   2   8        0.15        0.66      4.80 o 
  -3   2   8      290.07      297.16      5.54 o 
  -2   2   8        0.00        0.42      3.08 o 
  -1   2   8     2567.11     2562.08     14.01 o 
   0   2   8     8435.79     8653.54     49.81 o 
   1   2   8     1456.43     1501.96     17.27 o 
   2   2   8     2223.33     2229.81     21.64 o 
   3   2   8     1070.17     1066.93     11.08 o 
   4   2   8      307.45      356.66     11.28 o 
   5   2   8       55.54       54.57     18.26 o 
   6   2   8        4.37       12.54     12.42 o 
   7   2   8        5.36       10.03     13.10 o 
  -9   3   8       10.45       13.88     11.68 o 
  -8   3   8      118.53      123.48     24.39 o 
  -7   3   8       30.06       21.25     10.07 o 
  -6   3   8        0.01        4.44      7.48 o 
  -5   3   8       66.99       66.46      5.83 o 
  -4   3   8      543.03      509.32      8.22 o 
  -3   3   8       16.53       19.39      3.50 o 
  -2   3   8     1127.73     1074.93      9.68 o 
  -1   3   8     1639.52     1674.59     20.85 o 
   0   3   8     9547.51     9420.51     64.60 o 
   1   3   8     2323.90     2429.08     31.96 o 
   2   3   8      887.71      862.93     13.34 o 
   3   3   8      801.81      827.68     14.33 o 
   4   3   8       77.49       74.12      9.75 o 
   5   3   8      333.60      285.80     14.13 o 
   6   3   8        0.00      -11.85     11.85 o 
   7   3   8        5.71       32.31     12.66 o 
  -9   4   8       12.92      -11.40     11.40 o 
  -8   4   8       37.75       28.61     13.88 o 
  -7   4   8       17.08        7.43      8.43 o 
  -6   4   8       73.58       76.71      7.93 o 
  -5   4   8      211.30      201.04      7.94 o 
  -4   4   8       41.32       38.33      4.99 o 
  -3   4   8     1098.34     1135.56     12.53 o 
  -2   4   8       24.20       24.58      2.36 o 
  -1   4   8        4.68       -1.75      2.95 o 
   0   4   8     2645.38     2669.09     36.44 o 
   1   4   8      820.09      831.38     12.00 o 
   2   4   8      537.95      546.59      6.61 o 
   3   4   8     1230.73     1242.39     12.93 o 
   4   4   8       40.16       49.29      9.88 o 
   5   4   8        3.06        7.40      7.98 o 
   6   4   8       19.33       28.09     12.37 o 
   7   4   8       14.06       10.20     11.86 o 
  -9   5   8       22.55        3.12     14.43 o 
  -8   5   8      386.38      405.27     14.59 o 
  -7   5   8       68.44       46.81     12.81 o 
  -6   5   8       14.13       16.08     12.31 o 
  -5   5   8       58.54       46.10      7.04 o 
  -4   5   8        0.34        4.66      5.80 o 
  -3   5   8      214.35      176.66      4.26 o 
  -2   5   8     1844.10     1824.71     41.36 o 
  -1   5   8      532.80      504.48      4.94 o 
   0   5   8      932.01      984.02     15.64 o 
   1   5   8       40.26       37.32      3.94 o 
   2   5   8       71.52       80.00      5.53 o 
   3   5   8        3.59        7.49      5.48 o 
   4   5   8       27.39       38.05      7.34 o 
   5   5   8      338.22      346.91     12.05 o 
   6   5   8        0.26        1.42     12.06 o 
   7   5   8       15.53      -12.29     12.29 o 
  -9   6   8       23.62       20.97     22.34 o 
  -8   6   8       68.42       51.22      9.26 o 
  -7   6   8       36.85       34.48      7.35 o 
  -6   6   8       47.04       37.64      8.45 o 
  -5   6   8      154.36      148.99     16.54 o 
  -4   6   8       22.93       21.35      5.84 o 
  -3   6   8       64.22       60.37      5.32 o 
  -2   6   8     4445.97     4297.50     74.73 o 
  -1   6   8     5239.85     4999.38     87.98 o 
   0   6   8       76.92       74.11      5.58 o 
   1   6   8      126.52      128.26      5.96 o 
   2   6   8      799.27      782.24      8.40 o 
   3   6   8        6.66        3.15      5.39 o 
   4   6   8       90.66       91.46     12.41 o 
   5   6   8       20.54       18.97     10.31 o 
   6   6   8       28.20       23.06     10.24 o 
   7   6   8       11.81       35.34     12.52 o 
  -9   7   8        1.31       13.93     11.87 o 
  -8   7   8        8.66       -0.77     10.55 o 
  -7   7   8       10.16       -2.27      7.32 o 
  -6   7   8      343.65      377.91     13.53 o 
  -5   7   8      239.14      184.59      6.63 o 
  -4   7   8      150.89      152.10      7.66 o 
  -3   7   8      800.07      793.55     17.00 o 
  -2   7   8      863.31      799.70     25.82 o 
  -1   7   8     4277.79     4151.84     61.70 o 
   0   7   8     1684.41     1648.95     30.75 o 
   1   7   8       49.16       47.63      5.75 o 
   2   7   8      798.68      815.36     12.58 o 
   3   7   8       93.11      102.65      6.14 o 
   4   7   8       47.97       49.98      9.08 o 
   5   7   8       63.67       78.39      9.90 o 
   6   7   8       48.32       54.92     10.88 o 
   7   7   8       21.49       16.77     10.80 o 
  -9   8   8        2.41       29.80     33.69 o 
  -8   8   8      110.88      112.70     12.45 o 
  -7   8   8       25.09       25.17      7.49 o 
  -6   8   8      319.02      293.94      8.94 o 
  -5   8   8       22.95       28.83      6.02 o 
  -4   8   8     3295.46     3181.86     23.23 o 
  -3   8   8       10.93       15.00      7.50 o 
  -2   8   8      857.67      839.51     21.14 o 
  -1   8   8       12.24        8.17      4.92 o 
   0   8   8      527.98      484.36      9.66 o 
   1   8   8       63.61       70.98      5.99 o 
   2   8   8     2589.08     2679.35     30.33 o 
   3   8   8       26.42       27.18      5.70 o 
   4   8   8      751.46      753.31     25.37 o 
   5   8   8      132.52      147.60     11.37 o 
   6   8   8        0.92       13.28     10.67 o 
   7   8   8       62.57       48.55     11.89 o 
  -8   9   8      204.94      271.04     20.29 o 
  -7   9   8        2.67        3.16      9.85 o 
  -6   9   8      281.98      277.87      9.02 o 
  -5   9   8        4.39        5.85      5.93 o 
  -4   9   8      262.34      264.78      7.18 o 
  -3   9   8      497.74      480.16      8.68 o 
  -2   9   8      717.35      678.41     12.77 o 
  -1   9   8      985.57      912.86     14.49 o 
   0   9   8     1197.34     1114.96     10.01 o 
   1   9   8      198.65      197.57     12.08 o 
   2   9   8     1180.77     1108.19     14.22 o 
   3   9   8       39.36       41.27      5.85 o 
   4   9   8      108.00      112.10     10.86 o 
   5   9   8      132.78      133.71     15.24 o 
   6   9   8       29.64       37.22     14.06 o 
   7   9   8       12.65        5.85     13.31 o 
  -8  10   8        0.31       16.96      9.80 o 
  -7  10   8       19.18       15.07     12.13 o 
  -6  10   8       25.13       28.27      8.96 o 
  -5  10   8        9.30        3.59      5.97 o 
  -4  10   8      221.12      187.03      6.92 o 
  -3  10   8      224.01      188.30      7.77 o 
  -2  10   8     2968.41     2931.90     44.26 o 
  -1  10   8      235.26      230.14      6.95 o 
   0  10   8     1178.75     1102.86     10.57 o 
   1  10   8       11.41        9.49      4.67 o 
   2  10   8      162.12      149.54      7.55 o 
   3  10   8      427.28      429.29     11.75 o 
   4  10   8        7.90       -1.86     10.43 o 
   5  10   8       45.45       25.83     12.15 o 
   6  10   8       14.29       63.98     14.57 o 
  -8  11   8       17.41       45.54      9.83 o 
  -7  11   8        0.54        4.83     13.63 o 
  -6  11   8        3.58       15.82      7.02 o 
  -5  11   8       37.35       28.52      6.27 o 
  -4  11   8      161.37      175.79      7.39 o 
  -3  11   8        0.17       -1.11      5.81 o 
  -2  11   8      223.84      223.95     10.69 o 
  -1  11   8     1232.73     1215.95     14.10 o 
   0  11   8     3097.74     2953.96     53.04 o 
   1  11   8      239.38      213.97      7.21 o 
   2  11   8      528.11      474.94     11.33 o 
   3  11   8       22.91       25.96      7.96 o 
   4  11   8       12.48       -6.04     10.14 o 
   5  11   8       15.03       16.22     10.64 o 
   6  11   8       78.65       76.56     14.02 o 
  -8  12   8        6.17       30.25     13.86 o 
  -7  12   8       86.80       94.19      9.95 o 
  -6  12   8       39.99       47.14      7.34 o 
  -5  12   8       62.53       62.72      6.58 o 
  -4  12   8       21.49       15.72      6.07 o 
  -3  12   8      307.59      298.36      7.48 o 
  -2  12   8      156.80      158.36     12.35 o 
  -1  12   8      475.93      467.30     15.85 o 
   0  12   8     1084.46     1006.00     21.50 o 
   1  12   8      790.84      722.04     14.51 o 
   2  12   8      624.62      620.33     15.25 o 
   3  12   8      800.62      745.48     22.37 o 
   4  12   8       15.62        2.88      9.92 o 
   5  12   8        2.82       11.58     10.62 o 
   6  12   8       54.99       51.74     17.10 o 
  -7  13   8       21.80       54.90      8.36 o 
  -6  13   8      149.75      156.77      8.34 o 
  -5  13   8        1.23        0.55      6.32 o 
  -4  13   8      330.74      331.25      8.10 o 
  -3  13   8        7.21       -4.99      6.13 o 
  -2  13   8        1.11       11.40      8.77 o 
  -1  13   8      778.66      777.00     24.69 o 
   0  13   8      788.14      731.71     10.25 o 
   1  13   8     1069.86     1039.97     12.90 o 
   2  13   8       43.54       35.61      9.17 o 
   3  13   8        1.78       -5.36      8.44 o 
   4  13   8      236.19      282.23     12.20 o 
   5  13   8        3.14       -6.52     11.06 o 
   6  13   8       22.68       23.13     11.50 o 
  -7  14   8       18.90       18.89      8.72 o 
  -6  14   8       39.94       41.16      7.34 o 
  -5  14   8      121.87      128.13      9.27 o 
  -4  14   8      141.94      122.93     11.75 o 
  -3  14   8     1082.47     1041.14     27.03 o 
  -2  14   8      883.13      949.06     19.97 o 
  -1  14   8       18.72       26.03      9.07 o 
   0  14   8       65.63       82.04      7.58 o 
   1  14   8     1028.31      958.53     11.87 o 
   2  14   8        1.91       13.20     12.00 o 
   3  14   8       15.06        9.37      8.36 o 
   4  14   8       21.26       38.07     12.15 o 
   5  14   8       45.02       72.73     24.59 o 
  -7  15   8        0.01       27.58     20.80 o 
  -6  15   8       92.76      130.91      8.42 o 
  -5  15   8       10.22       20.07      6.26 o 
  -4  15   8        0.18        0.21      6.08 o 
  -3  15   8      284.01      272.12     14.03 o 
  -2  15   8       31.99       31.38      7.18 o 
  -1  15   8     1860.99     1801.22     24.56 o 
   0  15   8      627.95      620.36     12.55 o 
   1  15   8       26.63       13.66      7.12 o 
   2  15   8        2.66       -5.27      9.28 o 
   3  15   8      172.88      136.28     11.25 o 
   4  15   8      103.45      107.27     12.96 o 
   5  15   8      118.24      123.68     12.15 o 
  -6  16   8       64.90       79.55      9.77 o 
  -5  16   8       28.17       26.53      7.49 o 
  -4  16   8       73.22       74.58      6.69 o 
  -3  16   8        0.06       -6.38      6.38 o 
  -2  16   8      282.77      293.44      8.20 o 
  -1  16   8      313.98      324.94     12.87 o 
   0  16   8       14.65       11.85      8.31 o 
   1  16   8       29.54       29.94      7.00 o 
   2  16   8       73.49       79.01     12.59 o 
   3  16   8      350.83      322.26     19.76 o 
   4  16   8        0.00        7.34     10.02 o 
   5  16   8        2.43      -11.73     13.69 o 
  -6  17   8       45.01       74.73     10.14 o 
  -5  17   8      118.13      105.88     11.57 o 
  -4  17   8        2.36       11.95      7.21 o 
  -3  17   8        4.56       -0.42      8.77 o 
  -2  17   8        1.08       -5.77      7.13 o 
  -1  17   8      503.67      512.73     15.02 o 
   0  17   8      103.00       85.45      9.39 o 
   1  17   8       35.22       34.17     12.35 o 
   2  17   8       10.93        8.36      9.34 o 
   3  17   8        7.33      -12.44     12.44 o 
   4  17   8       18.37       44.21     11.86 o 
  -5  18   8       61.32       61.65     25.50 o 
  -4  18   8      141.95      130.39     14.05 o 
  -3  18   8      226.74      210.13     17.11 o 
  -2  18   8       66.77       88.27      9.69 o 
  -1  18   8      125.01      125.02      8.34 o 
   0  18   8       30.18       25.36     16.17 o 
   1  18   8       75.98      104.71     10.68 o 
   2  18   8       83.30       94.84     11.58 o 
   3  18   8        2.98       32.25     17.23 o 
  -5  19   8       64.28       87.56     20.47 o 
  -4  19   8       36.04       34.03      9.01 o 
  -3  19   8        4.63       11.18     12.53 o 
  -2  19   8       33.04       34.65     11.49 o 
  -1  19   8      127.42      137.42      8.46 o 
   0  19   8       76.86       89.40     10.82 o 
   1  19   8       21.38       39.00     12.19 o 
   2  19   8        7.32      -10.59     16.88 o 
   3  19   8        3.86        6.16      9.48 o 
  -4  20   8        0.10        3.82     12.09 o 
  -3  20   8        0.04       13.15     14.22 o 
  -2  20   8       24.92       18.84     10.90 o 
  -1  20   8       51.24        4.15     26.32 o 
   0  20   8        3.58       -0.11      8.72 o 
   1  20   8        9.81        8.44     12.22 o 
   2  20   8       11.48      -12.68     12.68 o 
  -2  21   8        0.32        9.95     11.00 o 
  -1  21   8        9.59       24.35     10.56 o 
   0  21   8       91.98      113.75     10.99 o 
   1  21   8      103.72       88.72     22.68 o 
  -9   1   9       18.59       26.79     16.85 o 
  -8   1   9      504.15      506.64     14.81 o 
  -7   1   9       11.92        8.93      8.15 o 
  -6   1   9       58.06       61.99      6.84 o 
  -5   1   9      130.96      110.69      6.17 o 
  -4   1   9      312.66      282.20      6.53 o 
  -3   1   9      131.12      136.82      3.89 o 
  -2   1   9      517.98      441.90      4.72 o 
  -1   1   9      222.88      237.22      5.00 o 
   0   1   9     3566.84     3851.64     31.71 o 
   1   1   9     1936.58     1994.78     19.16 o 
   2   1   9     2484.26     2552.06     21.36 o 
   3   1   9      109.76      123.43      8.00 o 
   4   1   9      165.34      197.48      9.57 o 
   5   1   9        0.03        5.65      8.65 o 
   6   1   9        0.51       20.17     19.40 o 
   7   1   9       42.72       18.90     12.87 o 
  -9   2   9       47.20       54.16     11.92 o 
  -8   2   9        1.25        5.64     18.60 o 
  -7   2   9      152.57      150.93      9.23 o 
  -6   2   9      409.10      377.37      8.49 o 
  -5   2   9        3.30       -5.76      5.76 o 
  -4   2   9      259.39      259.50      5.25 o 
  -3   2   9        1.69        7.13      3.27 o 
  -2   2   9       54.05       74.10      3.12 o 
  -1   2   9     5716.46     5976.82     23.33 o 
   0   2   9     1432.45     1526.84     10.42 o 
   1   2   9      432.87      407.27      6.49 o 
   2   2   9     2273.04     2297.85     20.80 o 
   3   2   9       62.54       66.17      7.46 o 
   4   2   9        6.02       21.17     13.31 o 
   5   2   9        0.06       11.60     11.29 o 
   6   2   9        0.09        1.91     10.49 o 
   7   2   9       22.54       12.32     17.69 o 
  -9   3   9       62.82       34.99     26.88 o 
  -8   3   9       14.85       10.48     12.05 o 
  -7   3   9      152.85      123.83      9.20 o 
  -6   3   9       61.08       61.96      7.82 o 
  -5   3   9       12.52        4.17      5.76 o 
  -4   3   9      543.45      507.52     17.14 o 
  -3   3   9       96.42       98.71      4.48 o 
  -2   3   9      983.26      941.43      6.53 o 
  -1   3   9     1666.93     1711.08     12.12 o 
   0   3   9      358.93      346.20      6.03 o 
   1   3   9      614.54      648.60     10.58 o 
   2   3   9      740.27      722.32      7.88 o 
   3   3   9       27.65       47.96      7.22 o 
   4   3   9      220.63      203.64     10.96 o 
   5   3   9       46.62       35.68     10.62 o 
   6   3   9       58.88       40.36     10.48 o 
   7   3   9       86.27      117.13     11.88 o 
  -9   4   9        6.47       -3.26     11.46 o 
  -8   4   9        0.29       -9.16      9.16 o 
  -7   4   9       82.79       66.00      8.88 o 
  -6   4   9      715.51      756.52     17.74 o 
  -5   4   9       54.93       52.75      5.93 o 
  -4   4   9     1414.39     1425.80     29.03 o 
  -3   4   9       25.29       22.99      3.76 o 
  -2   4   9       27.29       17.28      3.33 o 
  -1   4   9      403.57      371.29      9.13 o 
   0   4   9     2780.26     2699.73     32.85 o 
   1   4   9      270.79      257.98      5.25 o 
   2   4   9       57.04       48.05      7.21 o 
   3   4   9      275.58      261.78     10.12 o 
   4   4   9      810.35      784.03     11.66 o 
   5   4   9       23.16       37.78      8.17 o 
   6   4   9       24.66       31.44     10.88 o 
   7   4   9      158.84      166.46     12.19 o 
  -9   5   9       21.12       23.98     35.31 o 
  -8   5   9        0.02       -5.91      8.97 o 
  -7   5   9        0.96       -4.10      8.39 o 
  -6   5   9      412.95      421.68     19.81 o 
  -5   5   9      330.30      273.94      8.75 o 
  -4   5   9       75.09       53.45      5.97 o 
  -3   5   9      310.52      296.13      5.06 o 
  -2   5   9      428.02      421.53     10.46 o 
  -1   5   9     1282.98     1185.88     13.38 o 
   0   5   9     4496.42     4388.78     48.20 o 
   1   5   9     1253.11     1269.88     14.30 o 
   2   5   9       41.19       20.49      5.54 o 
   3   5   9      540.37      519.13      9.88 o 
   4   5   9     2130.43     2169.78     20.47 o 
   5   5   9        2.66       15.62     10.02 o 
   6   5   9       50.05       53.55     11.17 o 
   7   5   9       19.64        7.79     11.29 o 
  -9   6   9        1.78       29.39     12.18 o 
  -8   6   9       46.15       36.61      9.17 o 
  -7   6   9       10.66       13.18      8.61 o 
  -6   6   9       23.92       15.29      8.77 o 
  -5   6   9      312.97      281.97     10.57 o 
  -4   6   9      430.41      381.44     11.00 o 
  -3   6   9      129.29      148.87      4.38 o 
  -2   6   9      502.20      443.70      8.77 o 
  -1   6   9      158.25      143.17      4.35 o 
   0   6   9       20.53       24.16      5.54 o 
   1   6   9       79.48       96.13      5.62 o 
   2   6   9      202.50      216.95      6.72 o 
   3   6   9       46.19       50.54      6.25 o 
   4   6   9      397.43      391.36     10.03 o 
   5   6   9        0.68       11.22     16.87 o 
   6   6   9      166.80      156.82     15.91 o 
   7   6   9        4.07       26.10     11.10 o 
  -9   7   9        3.06       24.81     11.95 o 
  -8   7   9      162.61      232.38     14.57 o 
  -7   7   9        0.01       12.30      8.34 o 
  -6   7   9      398.70      410.53     18.35 o 
  -5   7   9       25.83       21.76      7.52 o 
  -4   7   9     1559.08     1485.10     39.93 o 
  -3   7   9      369.11      328.56      9.73 o 
  -2   7   9     3067.23     2948.23     64.75 o 
  -1   7   9      868.57      858.22     24.38 o 
   0   7   9      907.01      932.83     10.00 o 
   1   7   9     1661.50     1682.58     15.84 o 
   2   7   9     2814.41     2815.89     18.75 o 
   3   7   9        3.93       -0.53      5.96 o 
   4   7   9      101.50      112.33     10.59 o 
   5   7   9       90.61       91.44     15.07 o 
   6   7   9      136.03      127.72     16.00 o 
   7   7   9        2.12       19.93     14.18 o 
  -9   8   9       78.88       96.60     12.39 o 
  -8   8   9       38.80       57.83      9.64 o 
  -7   8   9      108.68      113.63      8.00 o 
  -6   8   9      342.99      372.70     12.00 o 
  -5   8   9      104.29       92.95      9.10 o 
  -4   8   9      222.18      234.65      9.86 o 
  -3   8   9       78.99       85.00      8.69 o 
  -2   8   9      197.98      202.84     12.24 o 
  -1   8   9      816.15      793.49     10.43 o 
   0   8   9        4.30        4.00      5.49 o 
   1   8   9      816.88      830.56     13.43 o 
   2   8   9     1149.46     1168.98     23.02 o 
   3   8   9      355.66      341.44      7.86 o 
   4   8   9       13.58       -1.46      7.51 o 
   5   8   9        2.49       14.86     10.04 o 
   6   8   9       81.39      113.38     11.69 o 
   7   8   9       38.21       57.99     16.80 o 
  -8   9   9      137.46      164.80     14.22 o 
  -7   9   9        0.07       16.01      9.28 o 
  -6   9   9     1145.25     1140.04     14.61 o 
  -5   9   9       32.48       21.66      8.40 o 
  -4   9   9      878.74      885.40     15.11 o 
  -3   9   9        3.54        7.71      6.72 o 
  -2   9   9        5.31        6.60      6.81 o 
  -1   9   9      197.88      182.65      6.68 o 
   0   9   9      187.90      162.51      7.14 o 
   1   9   9       81.51       84.66      7.64 o 
   2   9   9       69.77       84.60      9.29 o 
   3   9   9       32.82       25.07      6.08 o 
   4   9   9       50.29       67.18     16.78 o 
   5   9   9      199.60      193.68     11.92 o 
   6   9   9       48.77       92.24     14.15 o 
  -8  10   9        7.06        9.23     14.33 o 
  -7  10   9       55.83       56.95      9.65 o 
  -6  10   9      348.51      369.92      9.74 o 
  -5  10   9      549.81      479.10     10.00 o 
  -4  10   9      181.35      165.80      7.57 o 
  -3  10   9      362.96      319.42      8.28 o 
  -2  10   9     1868.92     1878.03     27.82 o 
  -1  10   9     1136.19     1068.38     11.62 o 
   0  10   9       86.05       91.95      7.21 o 
   1  10   9       34.62       40.51      8.59 o 
   2  10   9      692.90      661.80     11.33 o 
   3  10   9      383.46      358.47      8.11 o 
   4  10   9      103.59       93.38     14.00 o 
   5  10   9        0.11      -10.89     10.89 o 
   6  10   9        0.96       -5.22     16.01 o 
  -8  11   9       48.88       43.78      9.79 o 
  -7  11   9       41.92       48.12      9.49 o 
  -6  11   9       39.77       41.88      9.18 o 
  -5  11   9      697.78      694.87     13.05 o 
  -4  11   9      446.30      439.75     11.86 o 
  -3  11   9      168.52      150.91      7.37 o 
  -2  11   9       57.59       54.55      7.08 o 
  -1  11   9     1109.93     1041.27     13.53 o 
   0  11   9      152.32      158.21      7.18 o 
   1  11   9        4.91       16.06      8.81 o 
   2  11   9        8.35        7.37      6.08 o 
   3  11   9      227.23      201.33      9.73 o 
   4  11   9       33.24       39.29     11.10 o 
   5  11   9       64.22       45.02     11.66 o 
   6  11   9        1.77        6.23     11.54 o 
  -8  12   9        0.02       -7.54      9.39 o 
  -7  12   9        5.40      -10.20     13.78 o 
  -6  12   9       34.35       41.56     12.80 o 
  -5  12   9      118.32      115.55      7.70 o 
  -4  12   9      265.35      254.73      9.21 o 
  -3  12   9       34.85       32.15      6.97 o 
  -2  12   9     1486.66     1464.51     14.92 o 
  -1  12   9       90.14       86.05      9.41 o 
   0  12   9       36.07       34.65      6.66 o 
   1  12   9        4.52        5.45      6.38 o 
   2  12   9       61.98       66.86      9.14 o 
   3  12   9      312.62      320.51     12.17 o 
   4  12   9       19.02       17.83     10.81 o 
   5  12   9       25.81       34.08     11.26 o 
   6  12   9        0.09        4.99     12.55 o 
  -7  13   9       14.28       43.50     15.11 o 
  -6  13   9       46.55       43.46     13.75 o 
  -5  13   9       70.92       53.43      6.63 o 
  -4  13   9       23.63       -0.28      6.28 o 
  -3  13   9       49.47       49.82      7.48 o 
  -2  13   9       29.12       25.62      9.09 o 
  -1  13   9      179.34      165.46     21.38 o 
   0  13   9     1220.78     1246.60     16.77 o 
   1  13   9      405.98      365.02     10.98 o 
   2  13   9       80.47       97.39     14.73 o 
   3  13   9       19.96       20.60     10.45 o 
   4  13   9      112.45       94.50     11.40 o 
   5  13   9       10.89       36.34     19.09 o 
  -7  14   9       30.34       29.36     12.63 o 
  -6  14   9      275.84      303.20     15.46 o 
  -5  14   9        0.38        0.62      6.20 o 
  -4  14   9      179.79      186.99      9.51 o 
  -3  14   9      201.58      187.75      8.28 o 
  -2  14   9       26.42       25.16      7.37 o 
  -1  14   9      434.56      447.04     25.19 o 
   0  14   9      136.33      142.20      8.06 o 
   1  14   9      538.38      552.87     14.15 o 
   2  14   9       99.88      107.20     10.42 o 
   3  14   9       78.04       60.82      8.97 o 
   4  14   9       41.21       32.16     18.47 o 
   5  14   9       92.98      108.07     13.83 o 
  -7  15   9       44.27      144.74     22.83 o 
  -6  15   9      103.65       80.78     10.25 o 
  -5  15   9        1.03       14.03      7.49 o 
  -4  15   9      123.59      121.27     10.83 o 
  -3  15   9       58.43       58.60      8.51 o 
  -2  15   9       22.45       45.51      7.41 o 
  -1  15   9      189.22      172.77     12.07 o 
   0  15   9       58.94       32.27      8.18 o 
   1  15   9       35.28       25.44      8.41 o 
   2  15   9      422.78      345.57     12.45 o 
   3  15   9        7.74       -1.65      8.85 o 
   4  15   9        9.33        3.58     16.42 o 
   5  15   9       81.29      145.84     13.86 o 
  -6  16   9       18.71        7.87      8.61 o 
  -5  16   9       49.65       67.25     11.05 o 
  -4  16   9        0.91       -6.61      6.61 o 
  -3  16   9       44.87       30.16      7.14 o 
  -2  16   9       84.86       78.13      7.78 o 
  -1  16   9      107.48       94.06     13.48 o 
   0  16   9       51.63       21.22      8.39 o 
   1  16   9       23.80        6.14      6.68 o 
   2  16   9      427.66      391.87     21.14 o 
   3  16   9       54.00       84.26      9.37 o 
   4  16   9        1.86        7.83     17.67 o 
  -6  17   9        9.63       39.33     14.14 o 
  -5  17   9        1.48        7.29      7.98 o 
  -4  17   9       23.69       -2.39      6.67 o 
  -3  17   9        2.29       -3.84      6.60 o 
  -2  17   9       49.66       62.31     10.69 o 
  -1  17   9       35.06       43.80      7.56 o 
   0  17   9       93.06      101.41     10.57 o 
   1  17   9      291.33      300.77     11.94 o 
   2  17   9        2.01       51.80     12.87 o 
   3  17   9      144.68      149.25     13.67 o 
   4  17   9       18.16       45.01     13.73 o 
  -5  18   9      126.78      117.76     17.08 o 
  -4  18   9       17.66       11.34      8.96 o 
  -3  18   9       59.62       71.06      7.80 o 
  -2  18   9       13.67       -7.24      7.24 o 
  -1  18   9      410.87      369.06     10.03 o 
   0  18   9       10.90       14.58      8.02 o 
   1  18   9       10.38       10.35     28.69 o 
   2  18   9        0.04        1.64     12.76 o 
   3  18   9       45.98       42.99     12.48 o 
  -4  19   9       37.87       17.31      7.99 o 
  -3  19   9       95.12       22.62     10.59 o 
  -2  19   9       19.21       -6.97      7.76 o 
  -1  19   9        0.02       13.07      8.47 o 
   0  19   9        0.85        6.60      9.79 o 
   1  19   9       26.16       10.67     13.99 o 
   2  19   9        5.48       17.65     10.21 o 
  -3  20   9        0.89        2.24     17.97 o 
  -2  20   9      189.57      181.40     12.90 o 
  -1  20   9       94.41      119.82     11.92 o 
   0  20   9       12.28        7.69      9.39 o 
   1  20   9       16.75       22.58     24.51 o 
  -1  21   9      255.00      289.99     17.81 o 
  -9   0  10        5.72        8.52     15.86 o 
  -8   0  10       38.06       51.64     15.79 o 
  -7   0  10        5.18       -6.35      9.73 o 
  -6   0  10     3320.81     3303.75     73.77 o 
  -5   0  10      233.83      234.67     10.10 o 
  -4   0  10      107.72      109.92      8.39 o 
  -3   0  10      110.22      119.02      5.74 o 
  -2   0  10      882.19      716.82      9.13 o 
  -1   0  10       55.95       60.77      4.43 o 
   0   0  10      596.40      623.62     13.34 o 
   1   0  10      176.24      165.91      9.18 o 
   2   0  10      319.46      317.49     12.57 o 
   3   0  10     1692.15     1548.19     49.24 o 
   4   0  10     2464.39     2480.04    111.04 o 
   5   0  10        0.00       15.28     11.53 o 
   6   0  10       30.20       14.20     17.55 o 
   7   0  10        0.53       11.36     19.24 o 
  -9   1  10       20.82        9.34     11.55 o 
  -8   1  10       16.49        8.14     19.31 o 
  -7   1  10        0.13        5.62      8.43 o 
  -6   1  10      295.17      303.40      8.78 o 
  -5   1  10      674.59      607.54     11.37 o 
  -4   1  10       14.55        7.06      4.26 o 
  -3   1  10      226.57      249.85      5.61 o 
  -2   1  10     1818.69     1723.24      9.35 o 
  -1   1  10        6.63        5.97      2.96 o 
   0   1  10      215.79      243.71      5.14 o 
   1   1  10     1297.59     1395.04     17.45 o 
   2   1  10      119.35      100.88      7.50 o 
   3   1  10      647.25      616.89     10.96 o 
   4   1  10     1210.01     1192.74     24.62 o 
   5   1  10        0.01        0.33     11.48 o 
   6   1  10       75.14      107.35     28.87 o 
   7   1  10       26.93       26.13     12.99 o 
  -9   2  10       87.51       78.73     23.27 o 
  -8   2  10        6.66       -7.87     10.71 o 
  -7   2  10      518.28      515.98     19.05 o 
  -6   2  10       20.70       19.66      6.49 o 
  -5   2  10       29.77       28.07      6.06 o 
  -4   2  10      122.07      119.08      5.52 o 
  -3   2  10       24.86       21.09      3.64 o 
  -2   2  10      416.60      433.78      5.48 o 
  -1   2  10      827.74      825.38      6.69 o 
   0   2  10     1268.57     1321.88     11.90 o 
   1   2  10      217.22      204.32      5.96 o 
   2   2  10      953.12      960.79      8.53 o 
   3   2  10       26.94       31.11      7.57 o 
   4   2  10       54.33       62.12     10.77 o 
   5   2  10       19.24       27.01     13.92 o 
   6   2  10      113.48      131.52     11.47 o 
   7   2  10        0.83       -2.39     18.42 o 
  -9   3  10        0.25       -3.67     11.59 o 
  -8   3  10      240.82      216.45     10.61 o 
  -7   3  10       74.48       89.28     13.89 o 
  -6   3  10       70.69       89.87      8.32 o 
  -5   3  10        5.05        3.70      6.01 o 
  -4   3  10     4198.21     3987.65     54.36 o 
  -3   3  10      395.08      383.23      6.16 o 
  -2   3  10      417.81      422.89      4.78 o 
  -1   3  10      721.62      736.66      9.15 o 
   0   3  10        7.03        5.59      4.27 o 
   1   3  10      763.75      702.59      8.58 o 
   2   3  10      836.63      800.46      8.98 o 
   3   3  10       94.77       98.46      7.73 o 
   4   3  10      273.63      297.55     11.52 o 
   5   3  10       38.27       33.59      8.11 o 
   6   3  10       62.64       36.68     12.57 o 
   7   3  10        8.04       32.43     12.45 o 
  -9   4  10        2.59       22.21     11.70 o 
  -8   4  10       13.67       -0.42      8.83 o 
  -7   4  10      181.20      155.25      9.43 o 
  -6   4  10        8.95       23.72     10.39 o 
  -5   4  10      218.05      214.60      7.37 o 
  -4   4  10      451.30      406.17     13.39 o 
  -3   4  10     1769.41     1686.52     25.93 o 
  -2   4  10      465.26      455.63      5.93 o 
  -1   4  10     3256.35     3225.11     38.25 o 
   0   4  10       45.61       34.23      4.28 o 
   1   4  10      409.31      382.45      6.97 o 
   2   4  10      407.90      375.38      7.52 o 
   3   4  10       13.89        5.72      7.48 o 
   4   4  10       24.35       16.71      8.05 o 
   5   4  10        0.17       12.23      7.97 o 
   6   4  10       75.70       83.76     16.73 o 
   7   4  10        5.16       15.30     10.90 o 
  -9   5  10        1.86        8.43     11.36 o 
  -8   5  10       43.25       41.49     10.47 o 
  -7   5  10       13.63       21.17     11.57 o 
  -6   5  10      662.60      648.86     18.87 o 
  -5   5  10      577.52      551.79     10.78 o 
  -4   5  10       79.80       62.56      5.76 o 
  -3   5  10      840.97      802.22     10.35 o 
  -2   5  10        2.10        3.55      3.48 o 
  -1   5  10       12.24        9.16      4.93 o 
   0   5  10      602.66      578.64      7.24 o 
   1   5  10      252.38      251.74      6.52 o 
   2   5  10       51.40       40.97      5.98 o 
   3   5  10       12.75       22.64      7.87 o 
   4   5  10       31.55       52.05      8.18 o 
   5   5  10       61.44       49.79     10.05 o 
   6   5  10        1.40       10.73     16.53 o 
   7   5  10       20.03        0.61     12.50 o 
  -9   6  10        2.90       -6.52     11.53 o 
  -8   6  10       49.79       55.51      9.62 o 
  -7   6  10       25.25       18.54      8.23 o 
  -6   6  10     1508.51     1512.37     41.58 o 
  -5   6  10      285.02      274.59      9.47 o 
  -4   6  10      118.19       89.30      7.87 o 
  -3   6  10       19.76       14.51      4.68 o 
  -2   6  10      466.27      437.67     11.19 o 
  -1   6  10      398.44      390.76      9.52 o 
   0   6  10      103.16       99.16      5.41 o 
   1   6  10      326.50      315.71      6.90 o 
   2   6  10      893.51      914.68      9.88 o 
   3   6  10     1008.78      962.92     14.22 o 
   4   6  10      667.63      693.84     21.31 o 
   5   6  10       89.31       73.58     14.02 o 
   6   6  10        5.92       13.78     14.78 o 
  -9   7  10        1.83       -7.21      8.93 o 
  -8   7  10       61.41       60.96      9.50 o 
  -7   7  10      112.67      103.23      9.25 o 
  -6   7  10       82.26       68.04     15.10 o 
  -5   7  10      265.75      263.64      9.38 o 
  -4   7  10     1953.06     2014.31     21.32 o 
  -3   7  10      126.61       74.82      6.60 o 
  -2   7  10       29.52       24.22      8.71 o 
  -1   7  10       21.73       18.93      8.42 o 
   0   7  10      438.57      435.03      8.02 o 
   1   7  10       76.26       92.79      6.00 o 
   2   7  10       94.66       80.45      6.45 o 
   3   7  10      237.17      214.96      9.06 o 
   4   7  10       21.54       34.81      8.25 o 
   5   7  10       33.96       44.14     10.61 o 
   6   7  10        0.08        4.03     17.31 o 
  -8   8  10      125.84       88.90     12.04 o 
  -7   8  10        5.70       14.18     11.63 o 
  -6   8  10     1196.44     1250.82     15.84 o 
  -5   8  10       18.12       28.84      9.16 o 
  -4   8  10      106.77      133.29     10.37 o 
  -3   8  10        0.65        3.63      8.99 o 
  -2   8  10     3603.79     3535.83     84.46 o 
  -1   8  10       92.72       91.81     10.62 o 
   0   8  10       49.76       49.50      6.30 o 
   1   8  10        0.11       -0.83      5.65 o 
   2   8  10       25.07       20.06      6.27 o 
   3   8  10       44.19       14.22      7.46 o 
   4   8  10      477.71      461.23     11.52 o 
   5   8  10        2.01        2.42     12.48 o 
   6   8  10       91.00      106.83     11.50 o 
  -8   9  10        8.92       -2.24     12.01 o 
  -7   9  10      429.96      460.19     15.69 o 
  -6   9  10        0.62        4.88      9.47 o 
  -5   9  10      822.26      762.80     16.35 o 
  -4   9  10       24.82       28.60      8.80 o 
  -3   9  10      139.41      125.37      9.27 o 
  -2   9  10      231.20      223.46     12.92 o 
  -1   9  10      425.92      350.06     13.89 o 
   0   9  10      441.86      398.29      8.31 o 
   1   9  10      572.61      529.64      8.49 o 
   2   9  10      271.24      291.32     17.12 o 
   3   9  10      382.66      362.06     10.41 o 
   4   9  10      885.63      854.18     16.16 o 
   5   9  10        4.79       23.17     12.67 o 
   6   9  10       92.18      124.82     14.93 o 
  -8  10  10        0.00      -13.99     13.99 o 
  -7  10  10      166.74      142.38     18.95 o 
  -6  10  10      583.61      623.29     13.14 o 
  -5  10  10       53.11       48.65      9.34 o 
  -4  10  10      383.86      367.37     16.88 o 
  -3  10  10      336.63      312.71     10.34 o 
  -2  10  10      151.71      147.36      9.96 o 
  -1  10  10      742.07      655.55     16.16 o 
   0  10  10       37.37       24.73      6.52 o 
   1  10  10        0.45        4.61      6.48 o 
   2  10  10        4.72       15.96      6.23 o 
   3  10  10      109.21       87.71      6.94 o 
   4  10  10       10.98       15.39     11.05 o 
   5  10  10       89.52      108.73     12.25 o 
   6  10  10        2.54       -5.75     12.39 o 
  -8  11  10        3.41        1.55     22.54 o 
  -7  11  10        1.77       -7.05     11.44 o 
  -6  11  10        4.47        6.76     11.02 o 
  -5  11  10      372.29      380.49     16.69 o 
  -4  11  10     1020.41      946.44     27.83 o 
  -3  11  10      143.97      116.19      9.00 o 
  -2  11  10       44.38       36.58      8.61 o 
  -1  11  10       76.42       72.30      8.55 o 
   0  11  10        0.05       -3.05      6.36 o 
   1  11  10      359.59      358.83      8.85 o 
   2  11  10      718.09      676.98     20.76 o 
   3  11  10       55.32       54.40      6.83 o 
   4  11  10        1.68       10.90     10.84 o 
   5  11  10        1.89       -1.98     17.72 o 
  -7  12  10      194.09      212.43     11.23 o 
  -6  12  10       71.06       59.57     11.92 o 
  -5  12  10      227.18      194.86     21.40 o 
  -4  12  10       87.51       65.32      7.57 o 
  -3  12  10     1183.07     1083.05     18.11 o 
  -2  12  10      213.28      205.65      9.80 o 
  -1  12  10     1336.66     1200.10     21.66 o 
   0  12  10        5.44        1.44      8.65 o 
   1  12  10       67.92       54.92      8.72 o 
   2  12  10      615.12      610.32     11.01 o 
   3  12  10        3.90        1.60      8.30 o 
   4  12  10       12.61       15.31     14.25 o 
   5  12  10       16.51       29.37     13.00 o 
  -7  13  10        9.91        5.74      9.53 o 
  -6  13  10        6.95       12.90      7.65 o 
  -5  13  10       23.01       44.21     13.12 o 
  -4  13  10      414.86      379.66     19.48 o 
  -3  13  10       66.33       66.65      7.50 o 
  -2  13  10       81.40       65.00      8.00 o 
  -1  13  10       12.07        1.11      9.11 o 
   0  13  10      525.23      467.42     19.13 o 
   1  13  10        8.60        7.18      6.85 o 
   2  13  10      272.50      256.57     16.46 o 
   3  13  10       43.18       63.19     10.38 o 
   4  13  10        4.07       -6.63     12.12 o 
   5  13  10       99.41       79.31     12.28 o 
  -7  14  10       54.91       66.06     10.29 o 
  -6  14  10       97.54      147.38     23.45 o 
  -5  14  10        2.30       -5.22      7.85 o 
  -4  14  10        9.70        2.96      7.11 o 
  -3  14  10       23.08       25.36      7.27 o 
  -2  14  10        1.65       16.14      7.25 o 
  -1  14  10      110.26      149.98     14.49 o 
   0  14  10        2.73       -6.41      7.96 o 
   1  14  10        0.75       -2.09      9.07 o 
   2  14  10      130.12      125.81     11.19 o 
   3  14  10      373.02      358.61     16.46 o 
   4  14  10      208.04      186.20     28.74 o 
   5  14  10       10.66       35.30     29.52 o 
  -6  15  10        0.01       22.41      9.99 o 
  -5  15  10      456.41      503.18     16.98 o 
  -4  15  10      144.18      174.91     15.15 o 
  -3  15  10        0.19       15.18      7.47 o 
  -2  15  10       25.66       43.01     10.30 o 
  -1  15  10       49.70       60.00      9.00 o 
   0  15  10       99.45      105.02      8.97 o 
   1  15  10       33.95       47.64     15.24 o 
   2  15  10        0.01       13.88      9.99 o 
   3  15  10      145.44      119.78     11.72 o 
   4  15  10      116.12      124.95     17.52 o 
  -6  16  10      118.81      107.56      9.72 o 
  -5  16  10       34.86       36.06      9.38 o 
  -4  16  10        8.95       -4.08      8.40 o 
  -3  16  10        8.56       12.80      7.64 o 
  -2  16  10       96.59      120.51      8.38 o 
  -1  16  10      165.54      137.80      9.64 o 
   0  16  10        0.74       11.63      8.18 o 
   1  16  10       35.03       55.12     10.22 o 
   2  16  10      210.22      194.57     21.25 o 
   3  16  10       43.91       62.06     10.95 o 
   4  16  10       21.84       23.92     11.45 o 
  -5  17  10       28.55       23.89      7.61 o 
  -4  17  10        8.57        5.67     11.90 o 
  -3  17  10       63.93       51.78      7.70 o 
  -2  17  10        6.74       -1.31      8.81 o 
  -1  17  10       18.15       27.62      7.64 o 
   0  17  10       95.85      104.38     14.23 o 
   1  17  10       62.48       73.05     12.36 o 
   2  17  10       85.58      130.94     20.73 o 
   3  17  10       10.41      -11.13     11.13 o 
  -5  18  10       28.22       72.73     14.95 o 
  -4  18  10        9.54       18.67     18.93 o 
  -3  18  10        0.74       12.75     12.09 o 
  -2  18  10      259.55      266.56      9.78 o 
  -1  18  10        3.86       -7.49      7.49 o 
   0  18  10        5.16       -1.64      8.14 o 
   1  18  10        0.53      -13.60     20.42 o 
   2  18  10        3.44       -1.78     10.77 o 
  -4  19  10       16.11       16.22     38.29 o 
  -3  19  10      104.66       93.82     14.95 o 
  -2  19  10       17.60       -1.00      8.74 o 
  -1  19  10       34.33       19.35     11.24 o 
   0  19  10      138.06      146.45     10.28 o 
   1  19  10       35.78       -4.53     19.69 o 
  -2  20  10        2.78      -10.41     21.87 o 
  -1  20  10        7.41       13.82     22.60 o 
   0  20  10        5.49       66.60     45.91 o 
  -9   1  11        5.43        8.66     19.63 o 
  -8   1  11        1.39       -6.13     10.88 o 
  -7   1  11       65.37       75.28     12.63 o 
  -6   1  11      254.64      234.81      9.73 o 
  -5   1  11       78.75       97.95      6.60 o 
  -4   1  11      261.76      243.83      8.06 o 
  -3   1  11      218.22      208.62      4.98 o 
  -2   1  11      731.49      673.84      6.86 o 
  -1   1  11      283.15      285.08      4.82 o 
   0   1  11      176.25      186.47      5.13 o 
   1   1  11      106.44       95.05      5.67 o 
   2   1  11      262.91      262.49      7.21 o 
   3   1  11      188.42      157.32     10.85 o 
   4   1  11        4.54       -5.78      9.50 o 
   5   1  11      107.13       89.93     10.45 o 
   6   1  11       38.30       49.26     27.03 o 
  -9   2  11       18.02       22.05     11.62 o 
  -8   2  11        0.80      -14.41     15.63 o 
  -7   2  11      284.60      308.83     12.03 o 
  -6   2  11       12.62       15.57      6.60 o 
  -5   2  11      178.47      182.97      8.54 o 
  -4   2  11      115.09       98.04      5.08 o 
  -3   2  11      457.59      460.55      8.58 o 
  -2   2  11     2703.57     2714.68     11.98 o 
  -1   2  11        1.26        7.42      3.86 o 
   0   2  11      205.01      227.58      5.69 o 
   1   2  11       14.48       17.76      5.26 o 
   2   2  11      187.79      167.11      8.48 o 
   3   2  11      272.90      257.96     15.33 o 
   4   2  11        6.41       15.52      8.11 o 
   5   2  11       67.20       73.47     11.52 o 
   6   2  11       49.91       41.59     28.63 o 
  -9   3  11        0.04       -1.10     23.04 o 
  -8   3  11       44.57       40.34      9.27 o 
  -7   3  11        0.19       12.12      8.45 o 
  -6   3  11      194.22      206.84      7.82 o 
  -5   3  11      276.20      313.03     14.80 o 
  -4   3  11        2.39        4.49      4.53 o 
  -3   3  11     1438.96     1350.99      8.79 o 
  -2   3  11      170.76      176.02      5.05 o 
  -1   3  11      729.92      724.21      6.27 o 
   0   3  11      201.75      198.18      5.59 o 
   1   3  11       10.04       18.98      6.00 o 
   2   3  11      424.86      446.62      7.99 o 
   3   3  11       11.23       -3.04      7.77 o 
   4   3  11       21.28       19.77      8.15 o 
   5   3  11      108.21      113.24     17.49 o 
   6   3  11        0.39       -1.98     11.00 o 
  -9   4  11        6.17        4.84     11.63 o 
  -8   4  11        1.90       -1.84      9.16 o 
  -7   4  11       46.79       47.95     10.40 o 
  -6   4  11     1025.19      965.82     25.59 o 
  -5   4  11      478.88      469.82     10.86 o 
  -4   4  11     2261.22     2259.32     45.62 o 
  -3   4  11      250.58      231.51      6.72 o 
  -2   4  11      119.29      117.11      4.59 o 
  -1   4  11      220.57      191.70      5.53 o 
   0   4  11      896.40      930.77     15.86 o 
   1   4  11        5.62        0.18      5.34 o 
   2   4  11       18.55       22.66      6.75 o 
   3   4  11      338.17      291.43     15.24 o 
   4   4  11       12.18        6.99      7.94 o 
   5   4  11        8.07       14.95     10.81 o 
   6   4  11        3.03      -13.48     13.48 o 
  -9   5  11        7.56       20.65     15.01 o 
  -8   5  11       25.41       37.20     11.26 o 
  -7   5  11      167.23      211.68     16.97 o 
  -6   5  11      386.00      380.79     10.52 o 
  -5   5  11     1248.08     1248.94     32.82 o 
  -4   5  11     1117.19     1110.77     27.68 o 
  -3   5  11        0.89        2.30      4.38 o 
  -2   5  11      451.94      421.79      6.72 o 
  -1   5  11      879.09      886.13     11.00 o 
   0   5  11     1657.41     1728.40     11.10 o 
   1   5  11      133.25      135.30      6.49 o 
   2   5  11      229.30      223.72      7.39 o 
   3   5  11      895.18      900.76     13.77 o 
   4   5  11       11.76       12.50      8.03 o 
   5   5  11        0.23        2.05      7.97 o 
   6   5  11      102.15       95.13     11.72 o 
  -8   6  11        0.00       -3.50     11.64 o 
  -7   6  11       57.43       72.59      8.88 o 
  -6   6  11      490.44      488.96     22.47 o 
  -5   6  11        0.39        5.00      7.66 o 
  -4   6  11      598.47      658.70     11.70 o 
  -3   6  11        0.11       -5.01      7.07 o 
  -2   6  11        8.44       18.42      6.32 o 
  -1   6  11      793.41      777.69     12.19 o 
   0   6  11     1359.22     1346.76     10.45 o 
   1   6  11      182.56      172.88      6.57 o 
   2   6  11      184.12      193.43      7.22 o 
   3   6  11        1.39       -0.54      9.44 o 
   4   6  11        0.44        2.23      7.60 o 
   5   6  11        3.45       -6.13      9.97 o 
   6   6  11        3.07       13.68     11.38 o 
  -8   7  11       49.17       42.08      9.40 o 
  -7   7  11        0.44        8.50     16.69 o 
  -6   7  11       29.49       63.35     11.66 o 
  -5   7  11      556.36      558.33     15.83 o 
  -4   7  11     5123.30     5031.09    125.12 o 
  -3   7  11      849.01      795.45     17.21 o 
  -2   7  11     6440.60     6326.23     71.76 o 
  -1   7  11        3.08        8.14      8.48 o 
   0   7  11      140.48      140.12      6.43 o 
   1   7  11       23.73       30.67      6.05 o 
   2   7  11       77.57       54.69      6.65 o 
   3   7  11        8.02       -4.18      7.80 o 
   4   7  11        4.07       14.84      8.07 o 
   5   7  11       86.53       97.33     11.23 o 
   6   7  11       72.60       77.81     17.22 o 
  -8   8  11        3.24      -11.77     11.77 o 
  -7   8  11      141.79      135.02     28.76 o 
  -6   8  11       10.26       19.00      8.93 o 
  -5   8  11      715.14      671.82     13.29 o 
  -4   8  11      198.06      222.47     15.71 o 
  -3   8  11     3774.21     3679.45     98.16 o 
  -2   8  11     2263.06     2251.54     58.12 o 
  -1   8  11     2047.68     1930.87     34.62 o 
   0   8  11       74.95       77.69      6.88 o 
   1   8  11       20.36       19.36      6.20 o 
   2   8  11        3.65       12.72      6.41 o 
   3   8  11      158.20      160.06     12.98 o 
   4   8  11        0.48       -0.72     10.50 o 
   5   8  11       20.62       29.54     10.57 o 
   6   8  11       18.22       11.82     10.37 o 
  -8   9  11       45.02       48.96     28.33 o 
  -7   9  11       20.25       19.27     11.75 o 
  -6   9  11      177.68      166.15     12.68 o 
  -5   9  11       93.93      109.57     11.04 o 
  -4   9  11      198.05      158.83     10.13 o 
  -3   9  11        3.69       -4.21      9.33 o 
  -2   9  11      211.71      191.01     12.18 o 
  -1   9  11      226.82      212.19     13.98 o 
   0   9  11      228.76      229.35     10.19 o 
   1   9  11      502.79      540.85     10.53 o 
   2   9  11      277.92      263.93      7.97 o 
   3   9  11      268.89      272.40     14.02 o 
   4   9  11       68.02       82.68     18.61 o 
   5   9  11       33.59       53.55     11.79 o 
  -8  10  11        7.14       -0.75     18.15 o 
  -7  10  11       84.94       61.41     12.05 o 
  -6  10  11       54.15       64.85     12.11 o 
  -5  10  11      725.32      778.46     26.95 o 
  -4  10  11        6.08       -7.36     10.65 o 
  -3  10  11      147.14      123.69      9.92 o 
  -2  10  11      147.26      159.84     14.16 o 
  -1  10  11      590.57      594.88     16.30 o 
   0  10  11        3.78       -7.08      8.79 o 
   1  10  11       22.26       11.82      6.12 o 
   2  10  11       81.11      106.45      7.04 o 
   3  10  11       91.58       66.69      7.92 o 
   4  10  11      208.77      180.39     12.58 o 
   5  10  11       16.45       37.57     17.81 o 
  -7  11  11        3.22       -4.26     11.13 o 
  -6  11  11        0.88        4.64     10.66 o 
  -5  11  11      708.53      721.44     17.59 o 
  -4  11  11      106.63      105.81     14.21 o 
  -3  11  11      121.62      147.96     10.31 o 
  -2  11  11      325.57      334.13     16.41 o 
  -1  11  11      521.30      415.62     15.52 o 
   0  11  11       10.47       -8.17     12.66 o 
   1  11  11       99.97      111.14      9.14 o 
   2  11  11       60.07       57.74      6.74 o 
   3  11  11       34.15       32.06      8.51 o 
   4  11  11       75.42       55.25     13.07 o 
   5  11  11       36.64       13.16     11.61 o 
  -7  12  11        2.17       -7.89     11.27 o 
  -6  12  11      348.76      368.06     11.87 o 
  -5  12  11        0.87        5.14      8.78 o 
  -4  12  11        0.10      -10.66     10.66 o 
  -3  12  11       16.47       13.84      9.03 o 
  -2  12  11      101.81      105.30     10.47 o 
  -1  12  11      333.30      387.89     33.61 o 
   0  12  11      332.07      320.30     15.37 o 
   1  12  11        0.60       -0.63      8.30 o 
   2  12  11       22.71       22.17      6.71 o 
   3  12  11      203.89      196.89     12.13 o 
   4  12  11       58.12       78.40     12.94 o 
   5  12  11        5.95      -15.66     15.66 o 
  -7  13  11        2.37        6.83     20.41 o 
  -6  13  11        2.26       15.30      9.19 o 
  -5  13  11       43.32       43.67     10.91 o 
  -4  13  11      164.71      181.83     15.97 o 
  -3  13  11      125.54      163.07     14.59 o 
  -2  13  11        7.67       31.74      7.72 o 
  -1  13  11       47.95       56.44     13.31 o 
   0  13  11      120.94      129.61     32.86 o 
   1  13  11       72.40       61.35      9.59 o 
   2  13  11       91.32      109.45      8.85 o 
   3  13  11      107.64      121.67      9.70 o 
   4  13  11       47.11       41.26     17.08 o 
  -6  14  11       76.16       57.08      9.64 o 
  -5  14  11       17.87       15.95      9.24 o 
  -4  14  11       52.76       70.74      8.03 o 
  -3  14  11       75.88       65.41      7.90 o 
  -2  14  11      505.25      529.88     12.10 o 
  -1  14  11      150.17      147.63     17.11 o 
   0  14  11       39.76       89.91     10.17 o 
   1  14  11       23.92       15.87      9.69 o 
   2  14  11        2.62       -9.87      9.87 o 
   3  14  11       25.94       36.37     10.73 o 
   4  14  11        7.32       19.31     17.38 o 
  -6  15  11        1.72       -6.51     11.57 o 
  -5  15  11       69.88       96.11      9.01 o 
  -4  15  11        2.89       -7.52      7.52 o 
  -3  15  11       21.28       21.89      7.35 o 
  -2  15  11      119.86      130.51     14.84 o 
  -1  15  11       10.47       47.58     17.07 o 
   0  15  11        3.01       -8.23      8.23 o 
   1  15  11      111.12      127.18     14.07 o 
   2  15  11       25.38       26.68      9.01 o 
   3  15  11       30.46        6.90     14.30 o 
   4  15  11      110.57      152.39     49.32 o 
  -5  16  11        1.04       13.32     13.80 o 
  -4  16  11        0.26       16.29     36.66 o 
  -3  16  11       90.11       98.00     12.51 o 
  -2  16  11       97.42       93.80     12.59 o 
  -1  16  11      100.77      105.49     12.60 o 
   0  16  11        6.88        0.06      8.42 o 
   1  16  11       31.40        7.13     24.35 o 
   2  16  11       13.34       10.74      8.98 o 
   3  16  11        6.34       24.07     10.94 o 
  -5  17  11       15.84       36.72     27.27 o 
  -4  17  11      215.18      228.76     15.61 o 
  -3  17  11      136.36      159.17      8.83 o 
  -2  17  11       80.70       88.78      8.32 o 
  -1  17  11       48.14       55.88      7.70 o 
   0  17  11       30.97       33.41      9.94 o 
   1  17  11       56.27       40.78     13.67 o 
   2  17  11        0.08       19.58     23.66 o 
  -4  18  11       14.80        9.57     11.74 o 
  -3  18  11      233.08      221.32     10.63 o 
  -2  18  11       12.18       29.79      8.13 o 
  -1  18  11       11.57       14.34      9.03 o 
   0  18  11       36.35       19.26     13.71 o 
   1  18  11      184.03      150.61     15.43 o 
   2  18  11        0.27       19.56     34.80 o 
  -3  19  11       57.84      136.14     27.09 o 
  -2  19  11       14.50        2.94     11.79 o 
  -1  19  11      134.76      117.08     26.04 o 
   0  19  11       64.76       59.83      9.35 o 
  -9   0  12       34.11       11.82     16.40 o 
  -8   0  12        6.51      -15.54     15.61 o 
  -7   0  12      297.54      310.18     13.68 o 
  -6   0  12       14.48       26.76      9.87 o 
  -5   0  12       84.65       99.15      9.66 o 
  -4   0  12     1467.03     1454.63     32.75 o 
  -3   0  12       22.34       20.20      5.99 o 
  -2   0  12       10.51        3.98      6.71 o 
  -1   0  12     1715.00     1725.30     14.26 o 
   0   0  12     2150.24     2279.36     16.28 o 
   1   0  12       73.43       76.16      7.71 o 
   2   0  12       14.60       25.75     15.03 o 
   3   0  12      243.04      223.50     22.74 o 
   4   0  12       33.88       16.88     15.60 o 
   5   0  12       57.70        7.14     15.94 o 
   6   0  12        5.65       17.85     17.87 o 
  -9   1  12       47.93       69.37     17.58 o 
  -8   1  12        3.83        1.07     11.56 o 
  -7   1  12      159.56      146.26      8.41 o 
  -6   1  12        2.09       -0.01      6.81 o 
  -5   1  12      292.91      351.40     13.79 o 
  -4   1  12      189.51      192.39      5.27 o 
  -3   1  12      136.35      138.94      4.97 o 
  -2   1  12      407.62      380.07      6.33 o 
  -1   1  12      295.82      313.99      6.35 o 
   0   1  12     3572.31     3778.89     16.76 o 
   1   1  12        4.92        2.30      5.60 o 
   2   1  12      163.99      177.28     11.27 o 
   3   1  12      223.33      202.09      9.09 o 
   4   1  12      164.56      198.46     18.12 o 
   5   1  12        0.18       13.00     16.67 o 
   6   1  12        1.43       -0.74     36.00 o 
  -9   2  12        2.05       23.61     12.71 o 
  -8   2  12        0.61       -5.26      8.99 o 
  -7   2  12       79.50       72.91      9.28 o 
  -6   2  12       77.86       68.48      7.24 o 
  -5   2  12      198.48      182.24      7.27 o 
  -4   2  12        6.56        8.43      4.67 o 
  -3   2  12     1620.89     1741.36     13.95 o 
  -2   2  12      756.47      751.43      7.59 o 
  -1   2  12      409.52      397.51      8.14 o 
   0   2  12      318.09      322.77      6.14 o 
   1   2  12      221.90      226.25      6.72 o 
   2   2  12     1137.72     1232.11     19.03 o 
   3   2  12      109.90      113.14      8.67 o 
   4   2  12       26.83       26.76      8.67 o 
   5   2  12        1.49       14.17      8.46 o 
   6   2  12       22.29        8.69     22.50 o 
  -9   3  12       35.31       37.16     12.18 o 
  -8   3  12       65.44       88.83     12.67 o 
  -7   3  12       14.97       25.27      8.54 o 
  -6   3  12        7.05        6.29      6.75 o 
  -5   3  12       42.74       27.19      6.21 o 
  -4   3  12       73.98       64.67      4.94 o 
  -3   3  12      949.69     1001.67      8.30 o 
  -2   3  12     4665.61     4613.36     21.34 o 
  -1   3  12      494.88      496.02      9.94 o 
   0   3  12       12.62        9.09      5.96 o 
   1   3  12      224.68      244.32      7.65 o 
   2   3  12      259.63      282.63      8.17 o 
   3   3  12       18.45       14.37      8.10 o 
   4   3  12      233.99      190.42      9.30 o 
   5   3  12       34.73       22.99     13.04 o 
   6   3  12       29.47       56.57     27.90 o 
  -8   4  12        0.23        6.59     10.17 o 
  -7   4  12        0.09        5.93      8.56 o 
  -6   4  12      104.74       89.33     10.55 o 
  -5   4  12      110.21       87.13      6.56 o 
  -4   4  12       40.93       43.16      5.94 o 
  -3   4  12      584.57      589.14      7.27 o 
  -2   4  12      542.84      556.67      9.95 o 
  -1   4  12      206.69      211.27      6.50 o 
   0   4  12       20.69        6.74      7.77 o 
   1   4  12        1.86       -0.12      5.96 o 
   2   4  12      241.07      280.42      7.70 o 
   3   4  12      207.91      214.69      9.33 o 
   4   4  12       99.97      117.81      8.92 o 
   5   4  12      117.46      138.11     10.36 o 
   6   4  12        9.40       -8.71     13.63 o 
  -8   5  12      150.87      148.02     10.33 o 
  -7   5  12       49.72       57.39     13.37 o 
  -6   5  12       72.79       95.93     11.89 o 
  -5   5  12       18.90       17.04      6.10 o 
  -4   5  12      231.00      219.01      9.51 o 
  -3   5  12       44.42       33.89      5.26 o 
  -2   5  12        0.72        0.13      6.43 o 
  -1   5  12       17.24       19.18      7.11 o 
   0   5  12       33.12       22.69      7.19 o 
   1   5  12      168.68      178.59      8.24 o 
   2   5  12      205.73      200.57      7.76 o 
   3   5  12      439.10      459.98     12.21 o 
   4   5  12        5.48        2.27      8.24 o 
   5   5  12        6.99       27.52      8.53 o 
   6   5  12        0.64       -4.07     14.69 o 
  -8   6  12        7.53       -9.03      9.03 o 
  -7   6  12      113.63      116.61     24.92 o 
  -6   6  12       93.29      107.95     11.70 o 
  -5   6  12      401.66      396.24     19.76 o 
  -4   6  12      247.15      293.33     11.04 o 
  -3   6  12      226.25      232.23      9.17 o 
  -2   6  12     2703.88     2726.04     16.35 o 
  -1   6  12     1869.08     1920.47     14.20 o 
   0   6  12     2166.88     2234.33     18.03 o 
   1   6  12       12.19        8.49      6.20 o 
   2   6  12        1.93       10.15      6.67 o 
   3   6  12       39.01       53.38      9.87 o 
   4   6  12        0.01       -9.32      9.32 o 
   5   6  12       21.07       -3.16     10.48 o 
   6   6  12       14.62       42.39     10.90 o 
  -8   7  12       13.56       16.50     11.89 o 
  -7   7  12        0.10      -11.00     11.06 o 
  -6   7  12       20.48       28.15     10.86 o 
  -5   7  12       92.99       63.64     11.57 o 
  -4   7  12       48.04       50.53     11.55 o 
  -3   7  12       73.81       48.32     12.69 o 
  -2   7  12     1176.00     1186.27     23.16 o 
  -1   7  12     2062.51     2031.93     22.92 o 
   0   7  12        3.02       12.14      7.81 o 
   1   7  12      342.53      346.35      8.07 o 
   2   7  12      105.29      117.07      8.99 o 
   3   7  12        0.72        1.87      7.96 o 
   4   7  12        2.26       -0.12      8.76 o 
   5   7  12        3.20       17.77     10.15 o 
  -8   8  12        8.71       13.19     15.96 o 
  -7   8  12       29.55       28.53     12.07 o 
  -6   8  12       45.35       35.33     10.63 o 
  -5   8  12      141.93      141.10     10.21 o 
  -4   8  12      971.09      951.32     34.72 o 
  -3   8  12       28.29       37.57     17.46 o 
  -2   8  12       38.34       50.06     15.06 o 
  -1   8  12      202.49      195.67     10.59 o 
   0   8  12     2501.52     2564.30     35.29 o 
   1   8  12        0.00       -2.39      6.51 o 
   2   8  12      342.90      332.77     10.50 o 
   3   8  12       43.11       42.01      7.93 o 
   4   8  12       28.06       -3.05      9.28 o 
   5   8  12       20.54       43.14     20.16 o 
  -8   9  12       31.23       54.36     22.23 o 
  -7   9  12       28.42       18.70     11.87 o 
  -6   9  12       22.41       16.01      9.16 o 
  -5   9  12       71.47       94.34     11.57 o 
  -4   9  12      126.32      111.98     16.07 o 
  -3   9  12       98.40       87.11      9.91 o 
  -2   9  12        9.20        1.64      9.91 o 
  -1   9  12     1802.96     1756.26     32.01 o 
   0   9  12     2434.95     2486.25     31.77 o 
   1   9  12       79.02       86.58      6.95 o 
   2   9  12      141.39      177.23      7.56 o 
   3   9  12       92.46      101.84      8.43 o 
   4   9  12       28.33       61.94     16.22 o 
   5   9  12        3.12       38.03     12.78 o 
  -7  10  12       24.63        8.73     15.92 o 
  -6  10  12        5.00       -8.78      8.85 o 
  -5  10  12       78.36       55.49      9.18 o 
  -4  10  12       58.78       38.01     11.39 o 
  -3  10  12        5.42       -8.26      9.29 o 
  -2  10  12       98.16      112.51     10.41 o 
  -1  10  12      446.44      432.07     15.73 o 
   0  10  12        0.61        5.15      9.09 o 
   1  10  12      443.40      439.34     11.89 o 
   2  10  12      120.54      124.70      7.51 o 
   3  10  12       13.52       -3.75     14.45 o 
   4  10  12        5.82      -14.10     14.10 o 
   5  10  12        4.41       -3.03     18.50 o 
  -7  11  12        0.50        4.17     11.86 o 
  -6  11  12        0.24        2.84      9.19 o 
  -5  11  12       57.24       32.84     11.34 o 
  -4  11  12        8.22       -5.50     18.87 o 
  -3  11  12      544.89      507.74     15.82 o 
  -2  11  12      585.25      607.58     16.02 o 
  -1  11  12       89.33       79.85     12.85 o 
   0  11  12       15.61        4.09     12.71 o 
   1  11  12        2.44       -2.49      8.55 o 
   2  11  12       38.37       40.05      8.23 o 
   3  11  12        0.00       25.21      7.90 o 
   4  11  12        2.94        0.99     13.62 o 
  -7  12  12       35.27       36.60     15.58 o 
  -6  12  12       19.39       20.65      9.58 o 
  -5  12  12       48.13       26.59      9.38 o 
  -4  12  12        0.05       -8.74     11.24 o 
  -3  12  12      180.16      175.68     10.70 o 
  -2  12  12      648.76      697.72     33.12 o 
  -1  12  12       99.12      101.96     12.98 o 
   0  12  12        0.57       -3.94     12.52 o 
   1  12  12       29.43       41.71      9.11 o 
   2  12  12      120.63      127.56     11.47 o 
   3  12  12      105.38       95.41     11.29 o 
   4  12  12       19.40       48.45     16.05 o 
  -7  13  12        2.23        7.02     31.54 o 
  -6  13  12        1.54       -0.30      9.24 o 
  -5  13  12        1.51      -10.52     10.52 o 
  -4  13  12      173.16      150.97     13.08 o 
  -3  13  12        1.29        7.52      9.66 o 
  -2  13  12      698.82      749.45     14.46 o 
  -1  13  12        0.09       22.52     15.84 o 
   0  13  12        0.73       16.83     14.12 o 
   1  13  12      288.50      298.81     14.06 o 
   2  13  12       33.49       47.68      7.19 o 
   3  13  12      163.30      163.95     11.58 o 
   4  13  12        8.36       -9.83     10.96 o 
  -6  14  12        7.85       15.98     12.94 o 
  -5  14  12       14.15       22.32     11.29 o 
  -4  14  12       19.16       14.41      9.48 o 
  -3  14  12       44.80       24.75      9.60 o 
  -2  14  12        9.37       15.78     11.16 o 
  -1  14  12      488.55      538.79     19.38 o 
   0  14  12      272.26      317.54     19.14 o 
   1  14  12        3.08        5.29     13.17 o 
   2  14  12       71.46       43.42      9.95 o 
   3  14  12        8.03       19.54     11.60 o 
  -6  15  12        0.17        0.17     14.22 o 
  -5  15  12        5.76      -11.26     12.79 o 
  -4  15  12       10.56       -6.62     18.11 o 
  -3  15  12       60.91       56.47      9.91 o 
  -2  15  12        5.31       11.09      7.83 o 
  -1  15  12      240.80      258.00     23.42 o 
   0  15  12      349.84      344.08     16.41 o 
   1  15  12       62.45       93.26     16.86 o 
   2  15  12       80.23       70.59     18.91 o 
   3  15  12       48.21      105.45     16.00 o 
  -5  16  12        6.84       23.70     14.70 o 
  -4  16  12       49.97       95.45     21.86 o 
  -3  16  12        9.19       31.91     18.36 o 
  -2  16  12      220.12      247.62     18.36 o 
  -1  16  12      257.40      317.25     15.45 o 
   0  16  12       57.55       68.30     14.09 o 
   1  16  12      146.82      146.52     15.22 o 
   2  16  12       12.23      -11.20     11.20 o 
  -4  17  12       11.61       57.73     24.43 o 
  -3  17  12      110.38      129.15     10.62 o 
  -2  17  12      109.77      148.86     14.70 o 
  -1  17  12       77.43       98.95      8.41 o 
   0  17  12        6.48       95.73     22.78 o 
   1  17  12      135.90       71.80     14.36 o 
   2  17  12        0.07        0.87     21.90 o 
  -3  18  12      210.92      215.77     17.91 o 
  -2  18  12       42.86       28.42      9.87 o 
  -1  18  12       13.95       15.84     17.05 o 
   0  18  12       21.66       -6.58     13.17 o 
   1  18  12       57.03       42.41     15.56 o 
  -8   1  13      293.04      270.03     14.75 o 
  -7   1  13        0.50        9.34      7.70 o 
  -6   1  13      512.57      540.34     11.74 o 
  -5   1  13      156.94      120.07      8.38 o 
  -4   1  13      132.80      127.14      5.09 o 
  -3   1  13      272.66      288.58      5.82 o 
  -2   1  13       84.85       64.56      5.05 o 
  -1   1  13      495.82      516.92      7.41 o 
   0   1  13       73.96      102.40      6.97 o 
   1   1  13       50.37       45.80      5.54 o 
   2   1  13      195.67      200.60      8.33 o 
   3   1  13        4.04       -0.20      7.83 o 
   4   1  13       95.82      116.70     10.42 o 
   5   1  13       19.39       12.47      9.22 o 
  -8   2  13        2.99       18.15      9.56 o 
  -7   2  13      282.06      292.92     17.12 o 
  -6   2  13      207.16      211.34      8.47 o 
  -5   2  13       86.64       72.84      6.87 o 
  -4   2  13       11.94        5.49      4.37 o 
  -3   2  13      328.42      363.65     10.31 o 
  -2   2  13      362.54      324.14      6.28 o 
  -1   2  13       63.57       73.34      8.24 o 
   0   2  13      736.83      804.58      8.99 o 
   1   2  13      123.76      142.89      7.46 o 
   2   2  13       15.28       24.84      7.31 o 
   3   2  13        0.00        9.72      7.66 o 
   4   2  13       70.45       89.38     15.82 o 
   5   2  13        0.48        8.12      9.79 o 
  -8   3  13        7.72       13.11      9.41 o 
  -7   3  13      139.70      131.38     21.92 o 
  -6   3  13        0.26        4.49      7.20 o 
  -5   3  13       43.40       48.06      6.63 o 
  -4   3  13       62.34       56.21      5.03 o 
  -3   3  13      185.67      191.96      5.47 o 
  -2   3  13        6.99       12.42      5.19 o 
  -1   3  13      232.44      241.39      7.99 o 
   0   3  13        4.11        8.90      6.54 o 
   1   3  13       86.34       88.48      7.07 o 
   2   3  13       10.80       11.38      8.33 o 
   3   3  13       45.26       55.93      7.96 o 
   4   3  13      170.59      151.40      9.56 o 
   5   3  13        1.78       -8.32      8.32 o 
  -8   4  13      132.93      161.74     10.75 o 
  -7   4  13      131.05      140.89     10.00 o 
  -6   4  13       76.55       80.98      9.98 o 
  -5   4  13        0.11       -3.08      6.17 o 
  -4   4  13        0.02       -4.57      6.74 o 
  -3   4  13       88.41       71.12      5.48 o 
  -2   4  13       67.22       82.35      6.77 o 
  -1   4  13      320.24      357.18      9.50 o 
   0   4  13      252.77      204.02     18.00 o 
   1   4  13       21.88       23.22      6.21 o 
   2   4  13      112.37      109.78      9.73 o 
   3   4  13        8.67       11.73      9.36 o 
   4   4  13      128.75      160.08     11.42 o 
   5   4  13       19.69       10.98     10.90 o 
  -8   5  13       26.25       37.40      9.41 o 
  -7   5  13      149.59      125.73     15.72 o 
  -6   5  13        4.83       26.18     11.28 o 
  -5   5  13       32.71       21.85      7.39 o 
  -4   5  13       12.78       20.25      7.01 o 
  -3   5  13       19.75        3.70      6.35 o 
  -2   5  13      368.32      410.48      8.94 o 
  -1   5  13      852.93      901.11     17.32 o 
   0   5  13     1251.43     1187.05     14.01 o 
   1   5  13       75.80       86.70      6.91 o 
   2   5  13     1406.00     1560.21     32.67 o 
   3   5  13       57.23       88.07      8.42 o 
   4   5  13      163.28      151.72     12.75 o 
   5   5  13       11.66       27.25     13.22 o 
  -8   6  13       42.81       60.57     12.78 o 
  -7   6  13        4.42       -4.83     26.11 o 
  -6   6  13       73.47       71.89     11.66 o 
  -5   6  13      229.01      226.39     12.66 o 
  -4   6  13      304.21      306.98     19.08 o 
  -3   6  13      110.16       89.41     16.09 o 
  -2   6  13      908.91      953.24     23.35 o 
  -1   6  13       95.57      125.60     14.72 o 
   0   6  13        8.36       15.90      7.92 o 
   1   6  13      340.66      352.44      9.76 o 
   2   6  13      496.82      526.42     11.18 o 
   3   6  13       61.16       60.46      8.26 o 
   4   6  13       51.50       33.34      8.62 o 
   5   6  13        2.62      -10.41     10.41 o 
  -8   7  13      156.45      202.07     33.49 o 
  -7   7  13       37.18       24.57     12.27 o 
  -6   7  13      250.50      275.80     13.95 o 
  -5   7  13      248.47      240.06     34.08 o 
  -4   7  13        9.60       -2.14     10.31 o 
  -3   7  13      535.35      454.44     19.62 o 
  -2   7  13     4289.93     4273.94     30.96 o 
  -1   7  13      187.20      224.41      9.59 o 
   0   7  13      912.65      894.36     12.03 o 
   1   7  13      140.78      149.08      8.88 o 
   2   7  13      299.24      330.08      8.72 o 
   3   7  13      133.54      148.61     11.52 o 
   4   7  13       32.82       31.37      8.81 o 
   5   7  13        1.08       42.17     15.75 o 
  -8   8  13        2.01       28.44     12.34 o 
  -7   8  13      156.42      173.41     11.24 o 
  -6   8  13      262.19      259.71     17.43 o 
  -5   8  13      157.62      139.46     21.62 o 
  -4   8  13        0.05       -9.07      9.07 o 
  -3   8  13      255.47      230.64     13.57 o 
  -2   8  13      702.57      670.51     14.09 o 
  -1   8  13       37.99       35.00      7.50 o 
   0   8  13      254.10      302.95      9.61 o 
   1   8  13        2.82        5.51      7.78 o 
   2   8  13      389.22      429.41      9.23 o 
   3   8  13      106.74      113.18      8.71 o 
   4   8  13       97.34      103.53     16.23 o 
   5   8  13       42.17       24.23     14.17 o 
  -7   9  13        2.15       -4.39      9.49 o 
  -6   9  13        1.67       -3.43      9.48 o 
  -5   9  13        0.01       -3.47      9.15 o 
  -4   9  13        0.03       -0.49     17.43 o 
  -3   9  13       38.87       20.53      9.40 o 
  -2   9  13        6.50        4.43      9.69 o 
  -1   9  13      220.20      222.47     11.95 o 
   0   9  13      306.02      300.28      9.70 o 
   1   9  13       46.70       47.14      8.00 o 
   2   9  13       21.52       31.42      7.77 o 
   3   9  13      143.96      153.85     12.31 o 
   4   9  13        0.26       32.76     13.63 o 
  -7  10  13       35.09       32.03     11.89 o 
  -6  10  13       48.95       45.76     11.47 o 
  -5  10  13       22.62        0.34      9.19 o 
  -4  10  13       85.44       30.53      9.79 o 
  -3  10  13      155.67      127.49     10.33 o 
  -2  10  13      332.24      311.65     16.35 o 
  -1  10  13      193.39      230.91     20.57 o 
   0  10  13      500.19      531.49     15.21 o 
   1  10  13      196.90      210.22      9.11 o 
   2  10  13        1.10       21.07      7.09 o 
   3  10  13       22.95        9.42      8.10 o 
   4  10  13       75.00       50.31     16.75 o 
  -7  11  13       11.35       22.12     14.84 o 
  -6  11  13      100.28      127.85     16.51 o 
  -5  11  13      110.29       70.10      9.83 o 
  -4  11  13      162.86      144.31     17.81 o 
  -3  11  13        0.63       -3.92      9.75 o 
  -2  11  13      167.86      171.30     15.52 o 
  -1  11  13      222.62      218.84     24.81 o 
   0  11  13       30.01       25.50      8.03 o 
   1  11  13       10.79        3.43      7.85 o 
   2  11  13        0.43       -4.08      7.57 o 
   3  11  13        2.22       22.83      7.96 o 
   4  11  13       19.02       15.45     11.19 o 
  -7  12  13        7.89        9.70     13.80 o 
  -6  12  13       91.06       78.31     10.38 o 
  -5  12  13       18.94       15.37      9.49 o 
  -4  12  13      213.78      204.76     16.01 o 
  -3  12  13       15.34       -1.12      9.84 o 
  -2  12  13       56.50       74.69     17.73 o 
  -1  12  13       45.53       55.64     13.10 o 
   0  12  13      108.51      104.37     17.24 o 
   1  12  13        1.87        8.10      8.11 o 
   2  12  13        8.62        4.73      8.03 o 
   3  12  13       97.42      102.09     15.53 o 
   4  12  13        0.51       47.08     13.36 o 
  -6  13  13        2.76        5.60     14.97 o 
  -5  13  13      129.06       76.69     16.84 o 
  -4  13  13        2.62      -11.30     11.30 o 
  -3  13  13      116.41       78.86     12.35 o 
  -2  13  13      172.38      215.98     19.46 o 
  -1  13  13       18.86       51.45     17.37 o 
   0  13  13      145.84      157.40     15.06 o 
   1  13  13       93.58      108.56     16.85 o 
   2  13  13      216.55      264.32     10.05 o 
   3  13  13       15.67       20.83     10.75 o 
  -6  14  13      211.09      260.12     25.64 o 
  -5  14  13        4.61       22.02     16.53 o 
  -4  14  13        6.56        9.30     12.38 o 
  -3  14  13       57.43       63.44     10.10 o 
  -2  14  13       13.58        9.43     13.85 o 
  -1  14  13        0.47       40.26     10.81 o 
   0  14  13       15.33       28.90     14.11 o 
   1  14  13      138.36      152.00     11.85 o 
   2  14  13       43.74      105.85     14.40 o 
   3  14  13       21.67       42.92     14.01 o 
  -5  15  13       74.77       73.12     12.31 o 
  -4  15  13       76.59       65.49     15.90 o 
  -3  15  13       11.36        8.52      9.77 o 
  -2  15  13       23.05       35.75     10.13 o 
  -1  15  13       23.01       69.49     10.95 o 
   0  15  13       89.77       95.91     14.85 o 
   1  15  13        2.38        1.08     12.49 o 
   2  15  13        1.24       28.09     25.06 o 
  -4  16  13        3.32       16.44     12.60 o 
  -3  16  13       35.08       33.96     15.41 o 
  -2  16  13       28.13       45.40     13.43 o 
  -1  16  13       81.08       91.24     11.31 o 
   0  16  13       48.27       72.63     15.29 o 
   1  16  13        9.80       -1.49     14.40 o 
  -3  17  13        3.94        4.71     11.93 o 
  -2  17  13       77.01      113.26     18.29 o 
  -1  17  13      185.67      234.27     12.19 o 
   0  17  13       20.57       15.38     14.79 o 
   1  17  13        2.90      -14.17     14.17 o 
  -1  18  13       60.50       62.67     31.04 o 
  -8   0  14      313.67      340.36     14.33 o 
  -7   0  14      150.74      181.02     13.11 o 
  -6   0  14      296.46      270.43     13.04 o 
  -5   0  14      391.70      390.82     13.60 o 
  -4   0  14     1377.02     1343.79     36.51 o 
  -3   0  14      590.41      570.10     14.58 o 
  -2   0  14      117.30      102.06      7.81 o 
  -1   0  14      253.70      261.17      9.01 o 
   0   0  14        1.11       17.90      9.65 o 
   1   0  14      196.76      173.97     12.76 o 
   2   0  14       27.77       41.03     14.52 o 
   3   0  14       94.21       90.80     11.56 o 
   4   0  14      441.32      451.02     18.14 o 
   5   0  14        3.34      -15.52     15.52 o 
  -8   1  14        0.01       -5.32     10.19 o 
  -7   1  14      221.28      242.78      9.57 o 
  -6   1  14      321.08      333.46      9.57 o 
  -5   1  14      203.06      196.74      8.49 o 
  -4   1  14      453.36      469.20     10.73 o 
  -3   1  14      214.69      196.85      6.42 o 
  -2   1  14       14.54        8.63      5.03 o 
  -1   1  14      312.27      330.76      6.69 o 
   0   1  14       53.47       89.23      6.89 o 
   1   1  14        5.53        3.69      7.07 o 
   2   1  14      182.26      159.70      9.15 o 
   3   1  14       19.01       37.22     12.05 o 
   4   1  14       66.33       95.60      9.73 o 
   5   1  14        0.02       19.61     11.61 o 
  -8   2  14        1.32       13.88     10.81 o 
  -7   2  14      456.07      518.25     13.29 o 
  -6   2  14      300.91      302.66      9.41 o 
  -5   2  14      376.04      305.28      9.03 o 
  -4   2  14       39.18       21.02      4.89 o 
  -3   2  14      492.75      441.46      8.50 o 
  -2   2  14      153.28      198.62      7.36 o 
  -1   2  14      137.46      142.75      6.40 o 
   0   2  14        0.06       -2.35      8.22 o 
   1   2  14       11.27       27.72      7.02 o 
   2   2  14       86.18       63.92      7.73 o 
   3   2  14        6.73        7.74      7.95 o 
   4   2  14       61.53       65.01      9.84 o 
   5   2  14       13.62       34.13     11.83 o 
  -8   3  14       17.51       29.03      9.21 o 
  -7   3  14      128.08      136.17     24.44 o 
  -6   3  14      825.28      897.84     23.53 o 
  -5   3  14      276.76      254.74     12.31 o 
  -4   3  14       20.43       12.73      5.55 o 
  -3   3  14        0.04       -5.31      5.31 o 
  -2   3  14       80.11       96.17      5.88 o 
  -1   3  14        0.16        6.73      6.82 o 
   0   3  14        2.20        7.99     12.22 o 
   1   3  14       20.77       14.97      7.92 o 
   2   3  14      139.37      148.64      8.44 o 
   3   3  14      235.51      221.90     13.23 o 
   4   3  14        0.54        3.38     12.09 o 
   5   3  14       12.61        0.21     10.44 o 
  -8   4  14       16.19        4.43     11.66 o 
  -7   4  14       57.23       68.79     11.22 o 
  -6   4  14       21.31       36.17      8.84 o 
  -5   4  14       40.45       36.51      8.21 o 
  -4   4  14       11.95       12.28      7.38 o 
  -3   4  14       32.83       20.76      6.50 o 
  -2   4  14       77.09      107.29      7.48 o 
  -1   4  14      410.70      427.35      9.46 o 
   0   4  14        1.12      -10.94     10.94 o 
   1   4  14      180.39      207.57      8.47 o 
   2   4  14       90.00       65.95      7.91 o 
   3   4  14       12.38       17.33      7.89 o 
   4   4  14       37.96       66.01      8.85 o 
   5   4  14        0.34       49.18     13.34 o 
  -8   5  14       13.59        5.65     17.05 o 
  -7   5  14       10.59        6.39     11.92 o 
  -6   5  14      200.49      174.63     19.61 o 
  -5   5  14      207.67      188.10     16.74 o 
  -4   5  14       22.93       40.57     10.66 o 
  -3   5  14      279.07      233.02      9.32 o 
  -2   5  14      443.75      409.30      9.19 o 
  -1   5  14      202.46      217.22     12.94 o 
   0   5  14       76.80       58.30      9.39 o 
   1   5  14        1.86       -9.44      9.44 o 
   2   5  14        5.59        8.84      7.56 o 
   3   5  14       23.76       12.77      8.09 o 
   4   5  14       21.13       35.38      8.35 o 
   5   5  14       76.78       63.69     10.28 o 
  -8   6  14       30.03       47.25     18.97 o 
  -7   6  14      344.80      350.60     30.49 o 
  -6   6  14      193.96      218.16     29.92 o 
  -5   6  14        0.63       10.29     11.04 o 
  -4   6  14       49.27       66.42     10.91 o 
  -3   6  14       33.14       17.85      7.64 o 
  -2   6  14       15.86       13.03      7.03 o 
  -1   6  14        7.75       14.09      9.42 o 
   0   6  14      907.10      936.77     23.08 o 
   1   6  14      383.24      371.02     10.18 o 
   2   6  14      258.02      303.14     24.64 o 
   3   6  14       16.27       18.72      8.45 o 
   4   6  14       44.65       37.87      8.41 o 
  -7   7  14        0.08        2.07     12.22 o 
  -6   7  14      123.34      126.30     19.87 o 
  -5   7  14      118.32      110.68     11.92 o 
  -4   7  14       17.65       17.36     14.39 o 
  -3   7  14       17.20       -6.99     11.18 o 
  -2   7  14        0.44        7.55      6.48 o 
  -1   7  14        0.20       23.20     12.21 o 
   0   7  14       73.31       58.61      8.09 o 
   1   7  14       63.06       59.34      8.53 o 
   2   7  14        5.95       17.83     14.59 o 
   3   7  14        6.85       -9.86      9.86 o 
   4   7  14       21.36       26.94      9.33 o 
  -7   8  14        0.04       21.95     10.16 o 
  -6   8  14       32.63       33.13      9.97 o 
  -5   8  14       16.21       -2.17     11.24 o 
  -4   8  14       70.44       66.43      9.62 o 
  -3   8  14       34.04       37.25      9.73 o 
  -2   8  14       92.01       87.14      6.98 o 
  -1   8  14       41.01       64.01     17.15 o 
   0   8  14        9.14       13.11      7.69 o 
   1   8  14      195.61      186.63     15.06 o 
   2   8  14      280.03      279.88     19.98 o 
   3   8  14        7.05       22.24      8.03 o 
   4   8  14       28.16       45.86     10.47 o 
  -7   9  14        0.00       21.03     10.29 o 
  -6   9  14       21.73       32.04     14.22 o 
  -5   9  14      350.62      345.40     22.52 o 
  -4   9  14      280.27      266.45     21.31 o 
  -3   9  14        2.71       -9.77      9.77 o 
  -2   9  14       14.91       13.05     10.10 o 
  -1   9  14       17.75       29.73     10.02 o 
   0   9  14       47.08       41.35      7.98 o 
   1   9  14       60.00       61.72      8.26 o 
   2   9  14      785.20      785.03     14.67 o 
   3   9  14       33.74       50.50      8.40 o 
   4   9  14        0.49       -7.20     13.54 o 
  -7  10  14        8.86       32.81     12.54 o 
  -6  10  14       21.40       12.43     10.28 o 
  -5  10  14       54.51       37.06     10.12 o 
  -4  10  14      388.23      370.92     26.40 o 
  -3  10  14       66.21       19.27     10.00 o 
  -2  10  14      299.93      276.50     11.99 o 
  -1  10  14        1.19       22.29      8.29 o 
   0  10  14       27.57       20.64      7.84 o 
   1  10  14       63.18       62.73      8.38 o 
   2  10  14      111.79      148.29      9.29 o 
   3  10  14        2.00      -12.06     12.06 o 
   4  10  14        1.97       52.95     63.18 o 
  -6  11  14      156.94      188.15     11.48 o 
  -5  11  14       14.71        2.95     12.15 o 
  -4  11  14        3.07        0.99     13.25 o 
  -3  11  14       55.10       26.31     12.28 o 
  -2  11  14       84.83       97.68     11.30 o 
  -1  11  14        0.03       28.72     14.46 o 
   0  11  14       41.96       51.06      8.30 o 
   1  11  14        0.05       -8.14      8.14 o 
   2  11  14      160.09      187.99     14.19 o 
   3  11  14       19.49       58.47     10.71 o 
  -6  12  14       87.31      106.50     11.34 o 
  -5  12  14       47.76       33.44     15.24 o 
  -4  12  14        1.33        9.71     13.57 o 
  -3  12  14       61.67       41.66     10.33 o 
  -2  12  14      126.38      116.31     19.46 o 
  -1  12  14      462.54      422.27     32.27 o 
   0  12  14       19.95       13.82     12.47 o 
   1  12  14       89.86      115.39     12.59 o 
   2  12  14      183.88      119.71     10.58 o 
   3  12  14        0.35       33.94     26.13 o 
  -6  13  14      198.22      220.47     17.27 o 
  -5  13  14       12.31       -4.99     11.43 o 
  -4  13  14       15.19       -9.73     15.64 o 
  -3  13  14       54.68       44.09     10.54 o 
  -2  13  14       28.18       26.09     15.91 o 
  -1  13  14      103.76      120.67     19.10 o 
   0  13  14        7.77        1.38     10.58 o 
   1  13  14        1.07       40.74     13.58 o 
   2  13  14       71.36       89.24     13.00 o 
  -5  14  14       98.04      102.92     13.33 o 
  -4  14  14       93.24       64.02     20.64 o 
  -3  14  14        0.07       -2.99     13.70 o 
  -2  14  14        8.38       15.48     14.53 o 
  -1  14  14        0.75        9.29     16.15 o 
   0  14  14        4.77        3.11     17.78 o 
   1  14  14       24.91       65.04     23.22 o 
   2  14  14       44.00       98.40     15.25 o 
  -4  15  14       51.84       76.30     19.19 o 
  -3  15  14      128.79      125.63     11.78 o 
  -2  15  14       93.77      102.99     14.01 o 
  -1  15  14       20.65       55.40     13.32 o 
   0  15  14        5.38       23.02     31.13 o 
   1  15  14        8.34      -10.74     10.74 o 
  -3  16  14       36.74       46.07     12.68 o 
  -2  16  14        4.69       12.53     15.26 o 
  -1  16  14        7.18       35.29     11.54 o 
   0  16  14      160.24      153.55     15.92 o 
  -8   1  15        6.61       14.64     12.54 o 
  -7   1  15       91.88      101.65      8.42 o 
  -6   1  15      604.80      591.42     11.00 o 
  -5   1  15      387.64      401.19      9.83 o 
  -4   1  15      215.09      198.63      6.48 o 
  -3   1  15       26.89       25.41      5.58 o 
  -2   1  15      420.06      430.41      7.51 o 
  -1   1  15       15.16       14.98      6.05 o 
   0   1  15       30.62       34.57      8.37 o 
   1   1  15        7.21        6.38      8.71 o 
   2   1  15        0.50        8.22      7.25 o 
   3   1  15      196.75      216.40     15.20 o 
   4   1  15       87.86       99.19     11.63 o 
  -8   2  15        2.82       -9.47      9.47 o 
  -7   2  15      371.75      444.45     11.44 o 
  -6   2  15      171.65      198.22      8.89 o 
  -5   2  15       75.51       75.01      7.73 o 
  -4   2  15      265.34      259.46      6.64 o 
  -3   2  15       72.72       97.09      6.43 o 
  -2   2  15      375.20      408.43      9.33 o 
  -1   2  15        0.00        0.11      7.05 o 
   0   2  15      256.45      308.16     10.56 o 
   1   2  15       15.55       17.92      9.05 o 
   2   2  15        1.12        7.16      6.45 o 
   3   2  15        6.51        0.11      8.72 o 
   4   2  15       27.36       -8.52     11.18 o 
  -8   3  15        0.37       -2.68     11.97 o 
  -7   3  15       11.27        5.99      8.92 o 
  -6   3  15       51.80       77.44     11.79 o 
  -5   3  15       28.00       32.06      8.73 o 
  -4   3  15      348.01      338.45      9.05 o 
  -3   3  15      275.78      243.54      8.47 o 
  -2   3  15      215.51      215.86      8.40 o 
  -1   3  15      357.25      326.52      9.24 o 
   0   3  15       51.80       63.82      9.10 o 
   1   3  15       70.40       79.84      9.70 o 
   2   3  15       28.89       55.10      9.34 o 
   3   3  15        5.54       -0.04     14.18 o 
   4   3  15        0.42      -10.98     10.98 o 
  -7   4  15        3.02       -8.72     11.59 o 
  -6   4  15        9.94       18.20      8.37 o 
  -5   4  15      249.87      266.53     13.52 o 
  -4   4  15      718.91      736.17     16.74 o 
  -3   4  15      481.08      418.60      9.43 o 
  -2   4  15      606.56      629.93     10.69 o 
  -1   4  15        8.66        4.62      7.46 o 
   0   4  15       56.96       45.98     13.35 o 
   1   4  15       92.36       77.58     11.26 o 
   2   4  15       50.90       49.35     12.16 o 
   3   4  15      108.01      159.26      9.40 o 
   4   4  15       13.90       21.18     10.09 o 
  -7   5  15       39.86       38.21     11.44 o 
  -6   5  15        1.79       -8.27      8.27 o 
  -5   5  15      181.02      230.55     22.48 o 
  -4   5  15      707.51      773.52     17.07 o 
  -3   5  15       63.29       47.66      7.27 o 
  -2   5  15      405.89      438.93     11.81 o 
  -1   5  15        7.45        0.84      7.53 o 
   0   5  15      606.58      676.26     24.27 o 
   1   5  15       58.58       39.54      9.95 o 
   2   5  15       12.54        9.81      9.03 o 
   3   5  15      213.58      214.45      9.72 o 
   4   5  15       51.95       44.07     10.29 o 
  -7   6  15       31.95       37.13     12.23 o 
  -6   6  15      158.08      167.06     13.18 o 
  -5   6  15      156.25      176.31     13.05 o 
  -4   6  15        1.37       -1.69     11.22 o 
  -3   6  15      289.38      242.54     10.54 o 
  -2   6  15       52.76       61.93      7.53 o 
  -1   6  15        8.41       10.03      6.84 o 
   0   6  15       86.03       68.84     10.04 o 
   1   6  15       56.63       76.03     14.55 o 
   2   6  15       26.77       24.36      9.59 o 
   3   6  15       22.62       58.83     10.14 o 
   4   6  15        0.02      -10.07     10.80 o 
  -7   7  15      143.22      169.26     13.82 o 
  -6   7  15      634.07      691.24     18.45 o 
  -5   7  15      131.57      126.82     12.93 o 
  -4   7  15       56.56       51.93     11.27 o 
  -3   7  15        0.70      -10.83     11.62 o 
  -2   7  15      206.38      217.56     12.53 o 
  -1   7  15       47.78       78.46      9.54 o 
   0   7  15      153.28      117.13     10.16 o 
   1   7  15       49.02       37.93      8.07 o 
   2   7  15       37.51       55.68     11.03 o 
   3   7  15       36.95       28.89     15.53 o 
   4   7  15        0.69       -2.84     29.43 o 
  -7   8  15      138.86      190.10     18.61 o 
  -6   8  15      218.04      205.56     11.94 o 
  -5   8  15      114.93      101.82     14.56 o 
  -4   8  15       91.04       79.11     10.33 o 
  -3   8  15        4.13      -10.15     10.15 o 
  -2   8  15      420.05      443.16     17.96 o 
  -1   8  15       65.89       83.61     17.90 o 
   0   8  15       19.81       37.63     12.21 o 
   1   8  15        1.15       -7.83      7.83 o 
   2   8  15        8.44       24.26      9.58 o 
   3   8  15        2.63        2.63     10.00 o 
  -7   9  15       16.69       31.84     19.93 o 
  -6   9  15       87.44       88.26     11.37 o 
  -5   9  15        3.16        9.08     11.91 o 
  -4   9  15       38.65      -13.86     13.86 o 
  -3   9  15        0.04      -10.56     10.56 o 
  -2   9  15       18.95       42.47     10.95 o 
  -1   9  15      168.42      193.41     12.84 o 
   0   9  15      382.99      372.41     12.66 o 
   1   9  15       15.87       19.46      8.49 o 
   2   9  15      463.67      459.13     14.26 o 
   3   9  15       25.78       49.48     12.20 o 
  -6  10  15        3.29        1.79     11.57 o 
  -5  10  15      174.60      151.81     11.23 o 
  -4  10  15      296.41      278.71     22.07 o 
  -3  10  15      137.43      132.45     11.72 o 
  -2  10  15      209.91      192.10     11.96 o 
  -1  10  15      264.22      273.31     10.21 o 
   0  10  15       14.13       -3.98      9.53 o 
   1  10  15        9.58       23.17     10.19 o 
   2  10  15        6.39       15.31     11.20 o 
   3  10  15       29.67       18.55     12.41 o 
  -6  11  15        1.07        6.65     10.30 o 
  -5  11  15      200.25      156.47     11.48 o 
  -4  11  15       41.00       10.17     21.87 o 
  -3  11  15      197.71      148.48     14.33 o 
  -2  11  15      534.89      557.37     20.42 o 
  -1  11  15        0.68       23.48     13.09 o 
   0  11  15       34.80       45.82     10.39 o 
   1  11  15       14.39       -8.39      8.39 o 
   2  11  15       12.00       41.89      9.56 o 
   3  11  15       76.13       92.54     17.52 o 
  -5  12  15        7.24       -2.35     12.95 o 
  -4  12  15        8.85       12.52     17.94 o 
  -3  12  15       42.87       41.51     10.52 o 
  -2  12  15       21.15        7.16     12.97 o 
  -1  12  15       30.26       64.45     11.67 o 
   0  12  15       25.88       48.46     11.06 o 
   1  12  15       53.53       64.88     13.99 o 
   2  12  15       35.53      108.72     21.47 o 
  -5  13  15        0.69       -5.50     18.38 o 
  -4  13  15       13.75       -5.61     13.52 o 
  -3  13  15       31.46       26.87     10.35 o 
  -2  13  15       71.28      112.97     17.09 o 
  -1  13  15       86.38      123.28     11.91 o 
   0  13  15       26.85       19.86     10.69 o 
   1  13  15        1.49       -0.90     13.41 o 
   2  13  15        3.40       16.32     13.60 o 
  -4  14  15      102.97      147.40     22.38 o 
  -3  14  15      156.14      123.55     14.03 o 
  -2  14  15        1.28       24.02     13.27 o 
  -1  14  15       39.04       71.04     14.35 o 
   0  14  15       28.48       -2.22     13.32 o 
   1  14  15        0.05       30.19     16.70 o 
  -3  15  15       34.44       20.82     12.70 o 
  -2  15  15       22.29       25.18     15.89 o 
  -1  15  15        2.44       41.57     15.54 o 
   0  15  15        4.47      -13.41     13.41 o 
  -7   0  16       49.32       44.13     18.02 o 
  -6   0  16       11.61       -1.23     10.66 o 
  -5   0  16       66.71       76.59     10.50 o 
  -4   0  16      490.78      458.82     11.13 o 
  -3   0  16      994.93     1016.72     14.12 o 
  -2   0  16      949.55      901.35     19.35 o 
  -1   0  16        2.33        0.42      9.90 o 
   0   0  16       27.74       23.94     15.90 o 
   1   0  16       28.23       48.19     15.71 o 
   2   0  16       59.11       58.96     17.06 o 
   3   0  16      163.97      157.67     12.64 o 
   4   0  16        4.95        9.63     11.52 o 
  -7   1  16        2.60       -4.18      9.12 o 
  -6   1  16       31.40       32.99      7.46 o 
  -5   1  16       42.91       53.76     10.62 o 
  -4   1  16      354.40      318.27      7.97 o 
  -3   1  16      201.13      210.15      7.26 o 
  -2   1  16      449.05      451.47     12.30 o 
  -1   1  16       21.50       11.67      7.48 o 
   0   1  16      325.11      346.34     11.29 o 
   1   1  16       26.78       19.51     11.09 o 
   2   1  16      326.74      435.54     15.70 o 
   3   1  16       42.47       55.66     10.29 o 
   4   1  16        0.06       12.47     15.11 o 
  -7   2  16       85.41       77.63      8.34 o 
  -6   2  16        3.27       19.70      8.22 o 
  -5   2  16       21.18       19.44      8.00 o 
  -4   2  16      240.88      197.98      6.94 o 
  -3   2  16       27.27       16.78      6.16 o 
  -2   2  16      116.01      105.80      8.18 o 
  -1   2  16       68.53       76.45      8.09 o 
   0   2  16      301.13      374.46     11.60 o 
   1   2  16       30.09       31.64      9.51 o 
   2   2  16        1.48       29.18     11.76 o 
   3   2  16       69.59       81.07     15.21 o 
   4   2  16       57.53       84.18     10.00 o 
  -7   3  16      124.21      120.13     10.14 o 
  -6   3  16        4.66       24.06      8.71 o 
  -5   3  16       35.52       40.94      8.22 o 
  -4   3  16       26.95       18.97      8.30 o 
  -3   3  16        9.02       -2.88      7.26 o 
  -2   3  16      731.03      719.94     11.49 o 
  -1   3  16      482.94      507.73     11.72 o 
   0   3  16      137.25      149.40      9.95 o 
   1   3  16        3.83       11.44      9.21 o 
   2   3  16        0.73        3.98      9.55 o 
   3   3  16       18.98       -4.37     22.16 o 
   4   3  16       31.30       39.52      9.48 o 
  -7   4  16       12.08       -9.68     11.61 o 
  -6   4  16        2.43        2.23      8.52 o 
  -5   4  16        1.89       11.97     10.99 o 
  -4   4  16        7.88       -6.92     10.81 o 
  -3   4  16        1.32        3.74      7.06 o 
  -2   4  16      259.34      285.66      9.36 o 
  -1   4  16        5.64        5.49      7.66 o 
   0   4  16       68.08       87.18      9.52 o 
   1   4  16       15.49       14.89      8.33 o 
   2   4  16       28.27       30.50      9.73 o 
   3   4  16        0.61        5.78     10.95 o 
  -7   5  16        1.33      -11.74     11.74 o 
  -6   5  16       87.38       88.56     12.26 o 
  -5   5  16       49.79       66.20     11.80 o 
  -4   5  16        0.40        2.01     10.85 o 
  -3   5  16      171.80      142.15      8.22 o 
  -2   5  16       17.89       22.98      7.60 o 
  -1   5  16       35.97       26.53      7.68 o 
   0   5  16        5.50        4.51      7.94 o 
   1   5  16       14.80        2.94     15.08 o 
   2   5  16        0.75        7.26     12.56 o 
   3   5  16       49.85       47.17     11.53 o 
  -7   6  16        4.89       19.44     12.45 o 
  -6   6  16        3.29       -4.39     16.23 o 
  -5   6  16        4.06        1.96     11.82 o 
  -4   6  16      183.66      195.76     13.48 o 
  -3   6  16      192.60      227.35     10.67 o 
  -2   6  16       24.89       24.61      7.52 o 
  -1   6  16       91.90       80.08      8.21 o 
   0   6  16      356.14      400.00     12.72 o 
   1   6  16       28.20       45.21     10.12 o 
   2   6  16        0.15        0.09     12.97 o 
   3   6  16        2.29      -13.14     13.14 o 
  -7   7  16       18.85       38.09     19.09 o 
  -6   7  16       11.34       -5.67     11.55 o 
  -5   7  16       15.21       -2.51     11.86 o 
  -4   7  16       13.59        7.73     11.37 o 
  -3   7  16       17.15        2.20     11.52 o 
  -2   7  16       44.36       28.71      7.07 o 
  -1   7  16      230.16      221.94      8.51 o 
   0   7  16       34.44       13.83      9.36 o 
   1   7  16       26.53       28.20      9.97 o 
   2   7  16       54.59       54.81      9.72 o 
   3   7  16        8.18       -2.69     12.70 o 
  -6   8  16        4.75      -10.32     10.32 o 
  -5   8  16        8.91      -10.74     11.44 o 
  -4   8  16        0.11      -12.05     12.05 o 
  -3   8  16       29.92       -0.72     10.40 o 
  -2   8  16        5.65       15.79      7.17 o 
  -1   8  16       57.32       95.66     13.67 o 
   0   8  16      190.03      190.88     18.63 o 
   1   8  16        5.22       -7.96      9.79 o 
   2   8  16       20.57       40.59     15.60 o 
   3   8  16        4.51       47.79     15.32 o 
  -6   9  16        7.92        9.13     10.55 o 
  -5   9  16        9.76        3.03     16.00 o 
  -4   9  16       26.26       16.16     19.78 o 
  -3   9  16       10.64        1.84     10.97 o 
  -2   9  16      704.55      783.19     20.44 o 
  -1   9  16      295.49      322.71     16.92 o 
   0   9  16       38.04       29.19     13.90 o 
   1   9  16        0.59        3.59      9.97 o 
   2   9  16       85.52      157.46     22.11 o 
  -6  10  16        1.71        5.96     17.98 o 
  -5  10  16        0.26      -10.05     10.05 o 
  -4  10  16       18.24      -10.75     13.78 o 
  -3  10  16      171.84      177.53     12.25 o 
  -2  10  16      150.32      177.61     12.19 o 
  -1  10  16       39.35       75.71      9.17 o 
   0  10  16       21.30       -0.94     11.28 o 
   1  10  16        0.30        8.24     10.33 o 
   2  10  16       60.04       52.89     15.31 o 
  -5  11  16        0.09       -8.42     10.21 o 
  -4  11  16       36.50       10.03     19.42 o 
  -3  11  16       14.65        8.07     13.09 o 
  -2  11  16       25.14       41.42     11.25 o 
  -1  11  16       87.23      105.44     13.05 o 
   0  11  16       38.48       41.12     15.26 o 
   1  11  16        0.21        3.27      8.76 o 
   2  11  16       26.24        9.98     13.88 o 
  -5  12  16       11.54        7.63     30.12 o 
  -4  12  16       56.53        9.91     17.49 o 
  -3  12  16        3.02      -10.54     10.54 o 
  -2  12  16      201.31      201.73     24.22 o 
  -1  12  16       16.99       54.13     14.18 o 
   0  12  16      192.91      240.67     30.33 o 
   1  12  16       53.62       66.30      9.57 o 
  -4  13  16       17.05       15.55     17.18 o 
  -3  13  16       20.98       -4.57     11.52 o 
  -2  13  16      139.37      164.44     12.41 o 
  -1  13  16      139.02      197.69     13.11 o 
   0  13  16        7.26       -7.10     14.57 o 
  -3  14  16       89.95       93.00     20.25 o 
  -2  14  16      162.10      204.25     26.65 o 
  -1  14  16       48.40       54.29     13.00 o 
  -7   1  17       39.10       48.96     17.05 o 
  -6   1  17       81.45       94.48      9.60 o 
  -5   1  17        4.35       -2.30     11.55 o 
  -4   1  17       69.38       35.88      5.84 o 
  -3   1  17        3.07        0.95      6.53 o 
  -2   1  17        3.42       -7.14      7.16 o 
  -1   1  17      255.10      274.07     11.45 o 
   0   1  17        0.02        7.22     11.28 o 
   1   1  17       27.01       30.84     11.44 o 
   2   1  17        5.26       26.56     18.68 o 
   3   1  17        5.33       12.80     12.31 o 
  -7   2  17       20.48       40.36     10.65 o 
  -6   2  17        5.82       57.92     14.77 o 
  -5   2  17        0.18       -8.40      8.40 o 
  -4   2  17       15.34       -6.13      6.13 o 
  -3   2  17       39.86       32.63      6.88 o 
  -2   2  17       20.94        8.42      7.23 o 
  -1   2  17       29.11       41.03      9.78 o 
   0   2  17      301.35      350.23     11.76 o 
   1   2  17       38.80       34.66     11.62 o 
   2   2  17      103.72      123.32     12.84 o 
   3   2  17       39.21       83.50     13.01 o 
  -7   3  17       51.54       60.59     13.83 o 
  -6   3  17       12.54       25.91      8.77 o 
  -5   3  17       29.20       30.39     11.09 o 
  -4   3  17        0.35       -7.54      7.54 o 
  -3   3  17       38.36        7.77     10.17 o 
  -2   3  17       80.44       62.14      7.63 o 
  -1   3  17       28.22       34.38      7.81 o 
   0   3  17      137.82      169.89     13.93 o 
   1   3  17        1.29       -0.23     10.00 o 
   2   3  17        4.45       -3.25     19.88 o 
   3   3  17       30.69       33.10      9.87 o 
  -6   4  17      114.01      135.73     12.99 o 
  -5   4  17       14.15       35.79     11.31 o 
  -4   4  17       12.92        4.75      8.15 o 
  -3   4  17      179.51      178.23      8.36 o 
  -2   4  17       13.18        2.92      7.35 o 
  -1   4  17        0.38        1.89      7.43 o 
   0   4  17        0.05       -9.34     11.11 o 
   1   4  17       16.93       15.49      9.94 o 
   2   4  17        5.46        3.03     11.73 o 
   3   4  17        7.70      -11.70     11.70 o 
  -6   5  17       37.04       28.35     12.37 o 
  -5   5  17        0.44       29.52     11.05 o 
  -4   5  17        6.89       22.12     11.06 o 
  -3   5  17       23.37       23.41      7.29 o 
  -2   5  17      184.16      167.04      8.58 o 
  -1   5  17      109.48      117.36      8.34 o 
   0   5  17       31.75       27.18      8.09 o 
   1   5  17        0.82      -11.05     11.05 o 
   2   5  17      575.22      622.13     21.74 o 
  -6   6  17        0.12      -11.07     11.48 o 
  -5   6  17       16.36        1.81     11.45 o 
  -4   6  17        0.63        4.18     27.81 o 
  -3   6  17        0.70       -6.15      8.80 o 
  -2   6  17       26.20       26.92      7.57 o 
  -1   6  17       17.78       11.91      6.98 o 
   0   6  17       15.29       19.72      8.04 o 
   1   6  17       44.16       61.98     12.73 o 
   2   6  17       49.85       17.65     12.94 o 
  -6   7  17       21.69       19.23     12.35 o 
  -5   7  17        5.94      -14.88     14.88 o 
  -4   7  17       46.11       48.71     12.91 o 
  -3   7  17       11.04        3.22     11.62 o 
  -2   7  17       74.71       59.67      8.79 o 
  -1   7  17       85.54      106.23      7.86 o 
   0   7  17        2.49       -2.74      8.29 o 
   1   7  17        2.12        7.72     12.32 o 
   2   7  17      166.38      194.33     54.21 o 
  -6   8  17        4.04       -2.47     18.57 o 
  -5   8  17        2.36      -14.07     14.07 o 
  -4   8  17       18.07        9.91     14.59 o 
  -3   8  17        0.53      -10.29     10.29 o 
  -2   8  17      111.60      101.18     10.85 o 
  -1   8  17        0.13       13.51      8.37 o 
   0   8  17      123.39      135.22     10.87 o 
   1   8  17       17.56       -4.38     11.58 o 
   2   8  17        4.85       10.57     11.98 o 
  -5   9  17        4.50        0.31     15.84 o 
  -4   9  17        0.13      -13.85     21.33 o 
  -3   9  17        0.17      -10.27     10.27 o 
  -2   9  17       53.63       63.67     15.28 o 
  -1   9  17        8.99       19.69      7.46 o 
   0   9  17       22.57       36.05     10.29 o 
   1   9  17       20.40       43.48     11.09 o 
  -5  10  17        0.96       -9.03     14.94 o 
  -3  10  17       51.26       19.16     10.88 o 
  -2  10  17       33.40       62.89     11.37 o 
  -1  10  17       31.01       38.42      8.61 o 
   0  10  17        7.85       -8.88     14.08 o 
   1  10  17      145.35      178.92     16.56 o 
  -4  11  17       17.11       26.22     22.62 o 
  -3  11  17       33.26       10.58     10.92 o 
  -2  11  17       27.41       40.55     11.10 o 
  -1  11  17        4.82       14.99     17.91 o 
   0  11  17        1.38       -4.28     10.08 o 
  -3  12  17       23.68       -9.31     19.31 o 
  -2  12  17       73.03      126.04     14.88 o 
  -1  12  17       22.47       63.69     11.77 o 
  -6   0  18       87.22       90.43     16.97 o 
  -5   0  18       14.64       26.94     14.84 o 
  -4   0  18       69.25       86.18     14.40 o 
  -3   0  18      108.41      134.08     10.50 o 
  -2   0  18       18.70       12.27     14.68 o 
  -1   0  18       53.88       77.44     16.86 o 
   0   0  18       11.18      -12.67     15.76 o 
   1   0  18      179.43      192.51     18.80 o 
   2   0  18        2.17       41.23     17.66 o 
  -6   1  18       22.24       29.85      8.99 o 
  -5   1  18        2.53        4.20     19.78 o 
  -4   1  18       52.23       63.39      8.57 o 
  -3   1  18        1.13       13.45     10.09 o 
  -2   1  18       94.02      154.50     18.94 o 
  -1   1  18       57.43       43.43     11.50 o 
   0   1  18        3.74       11.45     11.51 o 
   1   1  18       25.97       45.19     12.26 o 
   2   1  18       71.55       57.23     12.88 o 
  -6   2  18      116.70      161.52     10.61 o 
  -5   2  18       57.95       72.11     12.15 o 
  -4   2  18      154.66      161.30     12.31 o 
  -3   2  18       77.67       78.27     14.08 o 
  -2   2  18       15.16       19.08      7.67 o 
  -1   2  18      131.40      128.38     10.27 o 
   0   2  18       54.64       94.09     12.76 o 
   1   2  18        4.42       -7.89     11.93 o 
   2   2  18        1.69        2.79     17.13 o 
  -6   3  18      159.34      232.58     18.03 o 
  -5   3  18      143.85      185.69     20.76 o 
  -4   3  18       94.99      100.37      9.45 o 
  -3   3  18       57.91       18.72      8.52 o 
  -2   3  18       57.47       34.18      9.34 o 
  -1   3  18       20.25       28.75      7.93 o 
   0   3  18        8.45        1.17     12.22 o 
   1   3  18       11.43       19.00     16.87 o 
   2   3  18       10.23       17.75     19.79 o 
  -6   4  18       19.96       34.07     17.65 o 
  -5   4  18       13.61       35.22     12.15 o 
  -4   4  18       13.30       14.94      8.65 o 
  -3   4  18        6.78       -6.66      8.74 o 
  -2   4  18        1.36       -7.73      7.73 o 
  -1   4  18        4.19        1.74      7.57 o 
   0   4  18        0.04        9.47      8.74 o 
   1   4  18       19.82      -12.31     12.31 o 
   2   4  18       41.58       72.85     13.15 o 
  -6   5  18       69.73       48.02     12.75 o 
  -5   5  18        4.58       29.80     11.70 o 
  -4   5  18       79.86       93.41     15.08 o 
  -3   5  18        1.67       -0.34      9.25 o 
  -2   5  18       24.41       17.38      7.75 o 
  -1   5  18       23.90       19.22      7.93 o 
   0   5  18       15.33       29.67      7.47 o 
   1   5  18       10.05       -4.80     14.36 o 
  -5   6  18        3.44       -1.68     12.01 o 
  -4   6  18      130.10      197.46     39.96 o 
  -3   6  18        6.34        0.57      9.29 o 
  -2   6  18       58.24       60.75      8.29 o 
  -1   6  18        1.16       -6.82      7.25 o 
   0   6  18       39.43       21.58     12.12 o 
   1   6  18      105.61       92.28     16.65 o 
  -5   7  18       26.21       -8.06     20.60 o 
  -4   7  18        9.49       21.20     18.30 o 
  -3   7  18        8.89        7.23     10.49 o 
  -2   7  18        0.36        5.35      7.07 o 
  -1   7  18        2.88       -2.75      7.42 o 
   0   7  18        4.81       -2.07      9.27 o 
   1   7  18       13.04        2.68     12.09 o 
  -5   8  18       14.16      -19.31     19.31 o 
  -4   8  18       74.56      128.00     13.78 o 
  -3   8  18        0.81        2.81     10.48 o 
  -2   8  18      102.21      126.61      8.04 o 
  -1   8  18        5.54       -5.48      7.36 o 
   0   8  18       14.62       27.16      8.64 o 
   1   8  18       90.71       61.91     12.96 o 
  -4   9  18       50.49       10.40     12.05 o 
  -3   9  18        0.25      -10.78     10.78 o 
  -2   9  18       42.77       76.80     12.32 o 
  -1   9  18       23.51       21.09      7.73 o 
   0   9  18       16.77       31.26     10.75 o 
  -3  10  18        0.10      -10.19     17.97 o 
  -2  10  18       70.77       92.77     12.21 o 
  -1  10  18        0.06        3.54      7.74 o 
  -5   1  19       69.85       34.56     14.13 o 
  -4   1  19       59.95       92.06     10.71 o 
  -3   1  19       64.86       69.81     11.03 o 
  -2   1  19      119.57      115.77     25.24 o 
  -1   1  19        6.59        4.02     28.03 o 
   0   1  19       64.66       80.65     29.51 o 
   1   1  19       13.29        7.15     24.91 o 
  -5   2  19       18.50       23.84     19.73 o 
  -4   2  19      157.35      179.69     18.08 o 
  -3   2  19       16.96       46.42      8.89 o 
  -2   2  19        2.97       22.00     10.64 o 
  -1   2  19       10.61       18.90     11.68 o 
   0   2  19       77.55      115.99     13.53 o 
   1   2  19        9.55       23.85     12.66 o 
  -5   3  19        5.45       32.82     12.17 o 
  -4   3  19       25.04        5.08      9.05 o 
  -3   3  19        0.03       -6.09      7.66 o 
  -2   3  19      174.23      183.33     13.51 o 
  -1   3  19       29.96       46.07     13.30 o 
   0   3  19        0.39       17.68     16.44 o 
   1   3  19       14.70       -1.77     13.42 o 
  -5   4  19        5.96       44.04     12.19 o 
  -4   4  19        0.11        1.75     10.13 o 
  -3   4  19       59.31       38.48      8.62 o 
  -2   4  19       47.88       48.65      8.37 o 
  -1   4  19       62.65       72.76      8.63 o 
   0   4  19        3.83       13.26      9.71 o 
  -4   5  19       12.75        7.34     14.22 o 
  -3   5  19        1.09       -7.93      9.96 o 
  -2   5  19      568.13      663.49     17.88 o 
  -1   5  19       12.61       10.57      7.99 o 
   0   5  19       13.14       44.98      7.99 o 
  -4   6  19       25.89       53.72     25.66 o 
  -3   6  19       63.08       90.67     10.40 o 
  -2   6  19        4.66       -0.38      8.05 o 
  -1   6  19       31.52       27.91      7.93 o 
   0   6  19       22.34       38.88     20.32 o 
  -4   7  19       25.46       65.44     52.06 o 
  -3   7  19       83.43       89.83      9.73 o 
  -2   7  19       30.68       31.95      9.27 o 
  -1   7  19       41.92       31.82      7.99 o 
  -3   8  19       21.57       38.27     13.53 o 
  -2   8  19        0.64       -3.01      8.92 o 
  -3   0  20      313.01      366.32     20.80 o 
  -2   0  20      185.44      245.36     19.72 o 
  -1   0  20      232.70      236.51     20.76 o 
  -3   1  20        2.99       -1.62     10.07 o 
  -2   1  20      244.17      261.77     25.72 o 
  -1   1  20        9.16       -1.01     25.94 o 
  -3   2  20        2.45        2.93     10.63 o 
  -2   2  20        6.48      -12.14     12.14 o 
  -1   2  20        8.48       33.45     12.17 o 
  -3   3  20      103.38      138.37     12.03 o 
  -2   3  20       12.25      -11.60     11.60 o 
  -2   4  20        6.09        8.74     14.57 o 
                                                 
